# Supplementary material for: Racemic tricarbonyl[(4a,5,6,7,8,8a-η)-2-phenyl-3,4-dihydro-2H-1-benzopyran]chromium(0)
Source: Acta Crystallogr Sect E Struct Rep Online. 2010 Aug 11;66(Pt 9):m1086. doi: 10.1107/S1600536810031028 (PMC3007955; doi:10.1107/S1600536810031028)
Supplement: Supplementary file 1 [file e-66-m1086-sup1.cif]

##############################################################################
###                                                                        ###
###        Electronic paper (Acta Crystallographica Section E)             ###
###                                                                        ###
##############################################################################
#                                                                            #
# This CIF contains the data in a paper accepted for publication in Acta     #
# Crystallographica Section E. It conforms to the requirements of Notes      #
# for Authors for Section E, and has been peer reviewed under the auspices   #
# of the IUCr Commission on Journals.                                        #
#                                                                            #
# Full details of the Crystallographic Information File format               #
# are given in the paper "The Crystallographic Information File (CIF):       #
# a New Standard Archive File for Crystallography" by S. R. Hall, F. H.      #
# Allen and I. D. Brown [Acta Cryst. (1991), A47, 655-685].                  #
#                                                                            #
# The current version of the core CIF dictionary is obtainable from          #
# ftp://ftp.iucr.org/pub/cif_core.dic. The current version number is 2.4.    #
#                                                                            #
# Software is freely available for graphical display of the structure(s) in  #
# this CIF.  For information consult the CIF home page http://www.iucr.org/  #
# cif/home.html                                                              #
#                                                                            #
# This file may be used for bona fide research purposes within the           #
# scientific community so long as proper attribution is given to the journal # 
# article from which it was obtained.                                        #
#                                                                            #
##############################################################################
                                             
data_global
_audit_creation_method     'WinGX routine CIF_UPDATE'
_audit_conform_dict_name     cif_core.dic
_audit_conform_dict_version     2.4
_journal_data_validation_number     ?
_journal_date_recd_electronic     2010-07-08
_journal_date_accepted     2010-08-03
_journal_name_full     'Acta Crystallographica, Section E'
_journal_year     2010
_journal_volume     66
_journal_issue      9
_journal_page_first     m1086
_journal_page_last     m1086
_journal_paper_category     QM
_journal_coeditor_code     HY2329
_publ_contact_author_name     'Bezuidenhoudt, Barend C. B.'
_publ_contact_author_address
;
Department of Chemistry
University of the Free State
P.O. Box 339
Bloemfontein, 9300
South Africa
;
_publ_contact_author_email     bezuidbc.sci@ufs.ac.za
_publ_contact_author_fax     '+27514019021'
_publ_contact_author_phone     '+27514446384'
_publ_section_title
;
Racemic tricarbonyl(A-\h^6^-flavan)chromium(0)
;
loop_
    _publ_author_name
    _publ_author_address
    'van Tonder, Johannes H.'
;
Department of Chemistry
University of the Free State
PO Box 339
Bloemfontein, 9300
South Africa
;
    'Bezuidenhoudt, Barend C. B.'
;
Department of Chemistry
University of the Free State
PO Box 339
Bloemfontein, 9300
South Africa
;
    'Janse van Rensburg, J. Marthinus'
;
Organic Chemistry
Department of Chemisry
Lund University
PO Box 124,
S-221 00 Lund
Sweden
;
data_I
_audit_creation_method     'WinGX routine CIF_UPDATE'
_chemical_name_systematic
;
tricarbonyl(\h^6^-2-phenyl-1-benzopyran)chromium(0)
;
_chemical_name_common
;
Tricarbonyl(A-\h^6^-flavan)chromium(0)
;
_chemical_formula_moiety     'C18 H14 Cr O4'
_chemical_formula_sum     'C18 H14 Cr O4'
_chemical_formula_iupac     '[Cr (C15 H14 O) (C O)3]'
_chemical_formula_weight     346.29
_symmetry_cell_setting     monoclinic
_symmetry_space_group_name_H-M     'P 21/c'
_symmetry_space_group_name_Hall     '-P 2ybc'
loop_
    _symmetry_equiv_pos_as_xyz
    'x, y, z'
    '-x, y+1/2, -z+1/2'
    '-x, -y, -z'
    'x, -y-1/2, z-1/2'
_cell_length_a     12.0275(2)
_cell_length_b     13.1454(2)
_cell_length_c     10.4473(2)
_cell_angle_alpha     90.00
_cell_angle_beta     111.7170(10)
_cell_angle_gamma     90.00
_cell_volume     1534.55(5)
_cell_formula_units_Z     4
_cell_measurement_reflns_used     4557
_cell_measurement_theta_min     2.39
_cell_measurement_theta_max     29.95
_cell_measurement_temperature     173(2)
_exptl_crystal_description     plate
_exptl_crystal_colour     yellow
_exptl_crystal_size_max     0.46
_exptl_crystal_size_mid     0.34
_exptl_crystal_size_min     0.11
_exptl_crystal_density_diffrn     1.499
_exptl_crystal_density_method     'not measured'
_exptl_crystal_F_000     712
_exptl_absorpt_coefficient_mu     0.763
_exptl_absorpt_correction_type     multi-scan
_exptl_absorpt_process_details     '(SADABS; Bruker, 2001)'
_exptl_absorpt_correction_T_min     0.7657
_exptl_absorpt_correction_T_max     0.9376
_exptl_special_details
;
The intensity data was collected on a Bruker APEXII CCD diffractometer using a
frame width of 0.5\% covering up to \q = 32.06\% with 99.8% completeness
accomplished.
Spectroscopic data for the flavan ligand: ^1^H NMR (CDCl~3~, 600 MHz) \d p.p.m.
7.46 -- 7.30 (5<i>H</i>, m, Ar---H), 7.21 -- 7.10 (2<i>H</i>, m, Ar---H), 6.94
-- 6.86 (2<i>H</i>, m, Ar---H), 5.08 (1<i>H</i>, dd, J = 2.45, 9.98 Hz), 3.02
(1<i>H</i>, ddd, J = 6.03, 11.02, 16.46 Hz), 2.81 (1<i>H</i>, ddd, J = 3.58,
4.71, 16.46 Hz), 2.27 -- 2.04 (2<i>H</i>, m);
^13^C NMR (600 MHz, CDCl~3~) \d p.p.m. 25.18, 30.06, 77.82, 117.04, 120.43,
121.93, 126.10, 127.45, 127.91, 128.61, 129.63, 141.87, 155.25.
Spectroscopic data for the title compound,
tricarbonyl(A-\h^6^flavan)chromium(0): Note: A, B and C-ring labelling refers
to the benzene, phenyl and dihydropyrane rings respectively. ^1^H NMR (600
MHz, CDCl~3~) \d p.p.m. 7.46 (2<i>H</i>, d, J = 7.30 Hz), 7.40 (2<i>H</i>, dd,
J = 7.24, 7.30 Hz), 7.37 -- 7.35 (1<i>H</i>, m), 5.56 (1<i>H</i>, d, J = 6.03
Hz), 5.48 (1<i>H</i>, dd, J = 6.02, 6.69 Hz), 5.20 (1<i>H</i>, d, J = 6.69
Hz), 4.90 -- 4.88 (2<i>H</i>, m), 3.00 (1<i>H</i>, ddd, J = 5.27, 12.42, 15.95
Hz), 2.64 (1<i>H</i>, dd, J = 4.14, 15.95 Hz), 2.31 (1<i>H</i>, ddd, J = 4.14,
12.42, 13.93 Hz), 2.17 (1<i>H</i>, dd, J = 5.27, 13.93 Hz);
^13^C NMR (600 MHz, CDCl~3~) \d p.p.m. 25.94 (C-4), 29.67 (C-3), 80.00
(C-2/6/8), 80.29 (C-2/6/8), 85.87 (C-2/6/8), 94.50 (C-5/7), 95.60 (C-5/7),
126.49 (C-2' and C-6'), 128.80, 128.89, 139.71, 234.06 (--Cr(CO)3);
MS m/<i>z</i> 346 (<i>M</i>+, 39.0), 290 (2.7), 263 (22.1), 222 (56.9), 193
(12.0), 167 (100.0), 158 (99.8), 149 (68.9),129 (1.9), 127 (13.0), 121 (27.0),
106 (31.3), 104 (4.8), 103 (7.8).
;
_diffrn_ambient_temperature     173(2)
_diffrn_radiation_type     MoK\a
_diffrn_radiation_wavelength     0.71069
_diffrn_radiation_monochromator     graphite
_diffrn_measurement_device_type     'Bruker APEXII CCD'
_diffrn_measurement_method     '\f and \w scans'
_diffrn_reflns_number     20468
_diffrn_reflns_av_R_equivalents     0.0495
_diffrn_reflns_theta_min     1.82
_diffrn_reflns_theta_max     32.06
_diffrn_reflns_theta_full     32.06
_diffrn_measured_fraction_theta_max     0.998
_diffrn_measured_fraction_theta_full     0.998
_diffrn_reflns_limit_h_min     -17
_diffrn_reflns_limit_h_max     14
_diffrn_reflns_limit_k_min     -19
_diffrn_reflns_limit_k_max     19
_diffrn_reflns_limit_l_min     -14
_diffrn_reflns_limit_l_max     15
_diffrn_standards_number     0
_reflns_number_total     5342
_reflns_number_gt     3728
_reflns_threshold_expression     >2\s(I)
_refine_ls_structure_factor_coef     Fsqd
_refine_ls_matrix_type     full
_refine_ls_R_factor_all     0.0599
_refine_ls_R_factor_gt     0.0381
_refine_ls_wR_factor_ref     0.0969
_refine_ls_goodness_of_fit_ref     0.945
_refine_ls_restrained_S_all     0.945
_refine_ls_number_reflns     5342
_refine_ls_number_parameters     208
_refine_ls_number_restraints     0
_refine_ls_hydrogen_treatment     constr
_refine_ls_weighting_scheme     calc
_refine_ls_weighting_details
                 'calc w=1/[\s^2^(Fo^2^)+(0.0469P)^2^] where P=(Fo^2^+2Fc^2^)/3'
_atom_sites_solution_hydrogens     geom
_atom_sites_solution_primary     direct
_atom_sites_solution_secondary     difmap
_refine_ls_shift/su_max     0.001
_refine_ls_shift/su_mean     0
_refine_diff_density_max     0.667
_refine_diff_density_min     -0.324
_refine_ls_extinction_method     none
loop_
    _atom_type_symbol
    _atom_type_description
    _atom_type_scat_dispersion_real
    _atom_type_scat_dispersion_imag
    _atom_type_scat_source
    C C 0.0033 0.0016 'International Tables Vol C Tables 4.2.6.8 and 6.1.1.4'
    H H 0 0 'International Tables Vol C Tables 4.2.6.8 and 6.1.1.4'
    O O 0.0106 0.006 'International Tables Vol C Tables 4.2.6.8 and 6.1.1.4'
    Cr Cr 0.3209 0.6236 'International Tables Vol C Tables 4.2.6.8 and 6.1.1.4'
_computing_data_collection     'APEX2 (Bruker, 2007)'
_computing_cell_refinement     'SAINT-Plus (Bruker, 2007)'
_computing_data_reduction     'SAINT-Plus (Bruker, 2007'
_computing_structure_solution     'SIR97 (Altomare <i>et al.</i>, 1999)'
_computing_structure_refinement     'SHELXL97 (Sheldrick, 2008)'
_computing_molecular_graphics     'DIAMOND (Brandenburg & Putz, 1999)'
_computing_publication_material     'WinGX (Farrugia, 1999)'
loop_
    _atom_site_type_symbol
    _atom_site_label
    _atom_site_fract_x
    _atom_site_fract_y
    _atom_site_fract_z
    _atom_site_U_iso_or_equiv
    _atom_site_adp_type
    _atom_site_calc_flag
    _atom_site_refinement_flags
    _atom_site_occupancy
    _atom_site_disorder_assembly
    _atom_site_disorder_group
    C C1' 0.42382(14) 0.18308(12) 0.19968(17) 0.0245(3) Uani d . 1 . .
    C C2 0.50936(14) 0.20966(13) 0.12917(17) 0.0263(3) Uani d . 1 . .
    H H2 0.4643 0.2420 0.0405 0.032 Uiso calc R 1 . .
    C C2' 0.32347(17) 0.24327(15) 0.1760(2) 0.0372(4) Uani d . 1 . .
    H H2' 0.3095 0.2986 0.1167 0.045 Uiso calc R 1 . .
    C C3 0.60863(15) 0.27990(13) 0.21249(18) 0.0293(4) Uani d . 1 . .
    H H3A 0.6526 0.2491 0.3013 0.035 Uiso calc R 1 . .
    H H3B 0.5746 0.3433 0.2285 0.035 Uiso calc R 1 . .
    C C3' 0.24388(17) 0.22168(16) 0.2401(2) 0.0405(5) Uani d . 1 . .
    H H3' 0.1772 0.2629 0.2240 0.049 Uiso calc R 1 . .
    C C4 0.69396(15) 0.30169(12) 0.13848(18) 0.0269(3) Uani d . 1 . .
    H H4A 0.6552 0.3457 0.0600 0.032 Uiso calc R 1 . .
    H H4B 0.7645 0.3364 0.2005 0.032 Uiso calc R 1 . .
    C C4' 0.26295(15) 0.13974(15) 0.32735(18) 0.0327(4) Uani d . 1 . .
    H H4' 0.2084 0.1245 0.3686 0.039 Uiso calc R 1 . .
    C C5' 0.36356(16) 0.08021(13) 0.35341(18) 0.0295(4) Uani d . 1 . .
    H H5' 0.3773 0.0254 0.4135 0.035 Uiso calc R 1 . .
    C C5 0.83325(14) 0.19620(13) 0.05541(16) 0.0261(3) Uani d . 1 . .
    H H5 0.8817 0.2531 0.0654 0.031 Uiso calc R 1 . .
    C C6' 0.44412(14) 0.10155(12) 0.29068(18) 0.0260(3) Uani d . 1 . .
    H H6' 0.5119 0.0614 0.3094 0.031 Uiso calc R 1 . .
    C C6 0.86366(15) 0.10536(13) 0.00632(17) 0.0290(4) Uani d . 1 . .
    H H6 0.9293 0.1028 -0.0204 0.035 Uiso calc R 1 . .
    C C7 0.79393(15) 0.01836(14) -0.00212(18) 0.0309(4) Uani d . 1 . .
    H H7 0.8147 -0.0427 -0.0322 0.037 Uiso calc R 1 . .
    C C8 0.69312(14) 0.02274(13) 0.03445(17) 0.0278(4) Uani d . 1 . .
    H H8 0.6488 -0.0357 0.0319 0.033 Uiso calc R 1 . .
    C C9 0.65942(13) 0.11637(12) 0.07510(16) 0.0223(3) Uani d . 1 . .
    C C10 0.72998(13) 0.20345(12) 0.09035(15) 0.0219(3) Uani d . 1 . .
    C C11 0.79274(15) 0.03598(13) 0.34020(18) 0.0297(4) Uani d . 1 . .
    C C12 0.96333(16) -0.02379(14) 0.26452(19) 0.0334(4) Uani d . 1 . .
    C C13 0.95879(14) 0.16059(13) 0.34028(17) 0.0267(3) Uani d . 1 . .
    O O1 0.75227(13) 0.00961(11) 0.41970(15) 0.0468(4) Uani d . 1 . .
    O O2 1.03289(14) -0.08866(11) 0.29813(18) 0.0576(4) Uani d . 1 . .
    O O3 1.02610(11) 0.21213(11) 0.42255(14) 0.0422(3) Uani d . 1 . .
    O O5 0.55780(9) 0.11377(8) 0.10382(12) 0.0260(2) Uani d . 1 . .
    Cr Cr 0.85184(2) 0.078021(19) 0.21024(3) 0.02026(7) Uani d . 1 . .
loop_
    _atom_site_aniso_label
    _atom_site_aniso_U_11
    _atom_site_aniso_U_22
    _atom_site_aniso_U_33
    _atom_site_aniso_U_12
    _atom_site_aniso_U_13
    _atom_site_aniso_U_23
    C1' 0.0243(7) 0.0262(8) 0.0257(8) -0.0011(6) 0.0126(6) -0.0017(6)
    C2 0.0242(8) 0.0296(8) 0.0261(8) 0.0011(6) 0.0106(6) 0.0006(7)
    C2' 0.0396(10) 0.0401(10) 0.0380(10) 0.0150(8) 0.0215(8) 0.0135(8)
    C3 0.0306(9) 0.0270(8) 0.0338(9) -0.0040(6) 0.0160(7) -0.0058(7)
    C3' 0.0318(9) 0.0562(12) 0.0377(10) 0.0187(9) 0.0179(8) 0.0066(9)
    C4 0.0286(8) 0.0225(7) 0.0312(9) -0.0040(6) 0.0131(7) 0.0017(7)
    C4' 0.0264(8) 0.0472(11) 0.0288(9) -0.0049(7) 0.0152(7) -0.0042(8)
    C5' 0.0336(9) 0.0287(8) 0.0288(9) -0.0049(7) 0.0147(7) 0.0016(7)
    C5 0.0237(8) 0.0346(9) 0.0218(8) -0.0047(6) 0.0105(6) 0.0040(7)
    C6' 0.0226(8) 0.0257(8) 0.0296(9) 0.0014(6) 0.0094(6) -0.0017(7)
    C6 0.0251(8) 0.0436(10) 0.0229(8) -0.0020(7) 0.0140(6) -0.0025(7)
    C7 0.0283(8) 0.0389(10) 0.0277(9) -0.0027(7) 0.0131(7) -0.0133(8)
    C8 0.0247(8) 0.0316(9) 0.0283(8) -0.0079(6) 0.0112(7) -0.0119(7)
    C9 0.0182(7) 0.0304(8) 0.0189(7) -0.0032(6) 0.0075(6) -0.0037(6)
    C10 0.0212(7) 0.0267(8) 0.0181(7) -0.0016(6) 0.0076(6) 0.0020(6)
    C11 0.0268(8) 0.0330(9) 0.0288(9) 0.0007(7) 0.0096(7) 0.0045(7)
    C12 0.0334(9) 0.0314(9) 0.0372(10) 0.0039(7) 0.0150(8) -0.0010(8)
    C13 0.0208(7) 0.0347(9) 0.0263(8) 0.0028(6) 0.0106(6) -0.0032(7)
    O1 0.0496(9) 0.0583(9) 0.0418(8) 0.0003(7) 0.0278(7) 0.0146(7)
    O2 0.0532(10) 0.0460(9) 0.0714(12) 0.0253(7) 0.0206(9) 0.0070(8)
    O3 0.0290(7) 0.0562(8) 0.0387(7) -0.0062(6) 0.0091(6) -0.0196(7)
    O5 0.0200(5) 0.0275(6) 0.0347(6) -0.0051(4) 0.0149(5) -0.0083(5)
    Cr 0.01890(12) 0.02262(13) 0.02079(13) -0.00077(9) 0.00912(9) -0.00132(10)
loop_
    _geom_bond_atom_site_label_1
    _geom_bond_atom_site_label_2
    _geom_bond_site_symmetry_2
    _geom_bond_distance
    _geom_bond_publ_flag
    C1' C2' . 1.387(2) ?
    C1' C6' . 1.393(2) ?
    C1' C2 . 1.511(2) ?
    C2 O5 . 1.4535(19) ?
    C2 C3 . 1.506(2) ?
    C2 H2 . 0.9800 ?
    C2' C3' . 1.385(3) ?
    C2' H2' . 0.9300 ?
    C3 C4 . 1.523(2) ?
    C3 H3A . 0.9700 ?
    C3 H3B . 0.9700 ?
    C3' C4' . 1.374(3) ?
    C3' H3' . 0.9300 ?
    C4 C10 . 1.506(2) ?
    C4 H4A . 0.9700 ?
    C4 H4B . 0.9700 ?
    C4' C5' . 1.381(2) ?
    C4' H4' . 0.9300 ?
    C5' C6' . 1.384(2) ?
    C5' H5' . 0.9300 ?
    C5 C6 . 1.401(2) ?
    C5 C10 . 1.421(2) ?
    C5 H5 . 0.9300 ?
    C6' H6' . 0.9300 ?
    C6 C7 . 1.401(2) ?
    C6 H6 . 0.9300 ?
    C7 C8 . 1.401(2) ?
    C7 H7 . 0.9300 ?
    C8 C9 . 1.410(2) ?
    C8 H8 . 0.9300 ?
    C9 O5 . 1.3627(18) ?
    C9 C10 . 1.399(2) ?
    C11 O1 . 1.160(2) ?
    C12 O2 . 1.155(2) ?
    C13 O3 . 1.157(2) ?
    C5 Cr . 2.1936(18) y
    C6 Cr . 2.2163(19) y
    C7 Cr . 2.2087(19) y
    C8 Cr . 2.2251(17) y
    C9 Cr . 2.2773(17) y
    C10 Cr . 2.2532(17) y
    C11 Cr . 1.8353(19) y
    C12 Cr . 1.8298(19) y
    C13 Cr . 1.8399(17) y
loop_
    _geom_angle_atom_site_label_1
    _geom_angle_atom_site_label_2
    _geom_angle_atom_site_label_3
    _geom_angle_site_symmetry_1
    _geom_angle_site_symmetry_3
    _geom_angle
    _geom_angle_publ_flag
    C2' C1' C6' . . 118.79(15) ?
    C2' C1' C2 . . 119.07(15) ?
    C6' C1' C2 . . 122.11(14) ?
    O5 C2 C3 . . 110.59(13) ?
    O5 C2 C1' . . 106.22(13) ?
    C3 C2 C1' . . 113.41(14) ?
    O5 C2 H2 . . 108.8 ?
    C3 C2 H2 . . 108.8 ?
    C1' C2 H2 . . 108.8 ?
    C3' C2' C1' . . 120.57(17) ?
    C3' C2' H2' . . 119.7 ?
    C1' C2' H2' . . 119.7 ?
    C2 C3 C4 . . 111.16(14) ?
    C2 C3 H3A . . 109.4 ?
    C4 C3 H3A . . 109.4 ?
    C2 C3 H3B . . 109.4 ?
    C4 C3 H3B . . 109.4 ?
    H3A C3 H3B . . 108.0 ?
    C4' C3' C2' . . 120.36(17) ?
    C4' C3' H3' . . 119.8 ?
    C2' C3' H3' . . 119.8 ?
    C10 C4 C3 . . 109.83(13) ?
    C10 C4 H4A . . 109.7 ?
    C3 C4 H4A . . 109.7 ?
    C10 C4 H4B . . 109.7 ?
    C3 C4 H4B . . 109.7 ?
    H4A C4 H4B . . 108.2 ?
    C3' C4' C5' . . 119.60(16) ?
    C3' C4' H4' . . 120.2 ?
    C5' C4' H4' . . 120.2 ?
    C4' C5' C6' . . 120.51(16) ?
    C4' C5' H5' . . 119.7 ?
    C6' C5' H5' . . 119.7 ?
    C6 C5 C10 . . 121.51(15) ?
    C6 C5 Cr . . 72.37(10) ?
    C10 C5 Cr . . 73.65(9) ?
    C6 C5 H5 . . 119.2 ?
    C10 C5 H5 . . 119.2 ?
    Cr C5 H5 . . 126.7 ?
    C5' C6' C1' . . 120.15(15) ?
    C5' C6' H6' . . 119.9 ?
    C1' C6' H6' . . 119.9 ?
    C5 C6 C7 . . 119.17(15) ?
    C5 C6 Cr . . 70.60(9) ?
    C7 C6 Cr . . 71.24(9) ?
    C5 C6 H6 . . 120.4 ?
    C7 C6 H6 . . 120.4 ?
    Cr C6 H6 . . 130.2 ?
    C8 C7 C6 . . 120.50(16) ?
    C8 C7 Cr . . 72.22(10) ?
    C6 C7 Cr . . 71.83(10) ?
    C8 C7 H7 . . 119.8 ?
    C6 C7 H7 . . 119.8 ?
    Cr C7 H7 . . 128.5 ?
    C7 C8 C9 . . 119.50(15) ?
    C7 C8 Cr . . 70.95(10) ?
    C9 C8 Cr . . 73.78(9) ?
    C7 C8 H8 . . 120.2 ?
    C9 C8 H8 . . 120.2 ?
    Cr C8 H8 . . 127.0 ?
    O5 C9 C10 . . 123.47(14) ?
    O5 C9 C8 . . 115.20(14) ?
    C10 C9 C8 . . 121.26(14) ?
    O5 C9 Cr . . 130.29(11) ?
    C10 C9 Cr . . 71.08(9) ?
    C8 C9 Cr . . 69.75(9) ?
    C9 C10 C5 . . 117.84(15) ?
    C9 C10 C4 . . 120.15(13) ?
    C5 C10 C4 . . 121.99(14) ?
    C9 C10 Cr . . 72.96(9) ?
    C5 C10 Cr . . 69.09(9) ?
    C4 C10 Cr . . 130.54(11) ?
    O1 C11 Cr . . 178.15(15) ?
    O2 C12 Cr . . 179.38(19) ?
    O3 C13 Cr . . 179.64(17) ?
    C9 O5 C2 . . 118.10(12) ?
    C12 Cr C11 . . 89.46(8) ?
    C12 Cr C13 . . 88.32(8) ?
    C11 Cr C13 . . 89.30(8) ?
    C12 Cr C5 . . 127.56(7) ?
    C11 Cr C5 . . 142.85(7) ?
    C13 Cr C5 . . 88.82(8) ?
    C12 Cr C7 . . 88.52(8) ?
    C11 Cr C7 . . 124.86(8) ?
    C13 Cr C7 . . 145.65(7) ?
    C5 Cr C7 . . 66.58(7) ?
    C12 Cr C6 . . 96.67(8) ?
    C11 Cr C6 . . 160.06(7) ?
    C13 Cr C6 . . 109.76(7) ?
    C5 Cr C6 . . 37.03(6) ?
    C7 Cr C6 . . 36.93(7) ?
    C12 Cr C8 . . 108.88(8) ?
    C11 Cr C8 . . 93.63(8) ?
    C13 Cr C8 . . 162.56(7) ?
    C5 Cr C8 . . 78.49(7) ?
    C7 Cr C8 . . 36.83(6) ?
    C6 Cr C8 . . 66.43(7) ?
    C12 Cr C10 . . 163.51(7) ?
    C11 Cr C10 . . 106.33(7) ?
    C13 Cr C10 . . 96.43(7) ?
    C5 Cr C10 . . 37.25(6) ?
    C7 Cr C10 . . 78.64(7) ?
    C6 Cr C10 . . 66.85(6) ?
    C8 Cr C10 . . 66.24(6) ?
    C12 Cr C9 . . 144.51(7) ?
    C11 Cr C9 . . 86.69(7) ?
    C13 Cr C9 . . 126.85(7) ?
    C5 Cr C9 . . 65.36(6) ?
    C7 Cr C9 . . 65.51(6) ?
    C6 Cr C9 . . 77.30(6) ?
    C8 Cr C9 . . 36.47(6) ?
    C10 Cr C9 . . 35.96(5) ?
