# Supplementary material for: Racemic tricarbonyl[(4a,5,6,7,8,8a-η)-2-phenyl-3,4-dihydro-2H-1-benzopyran]chromium(0)
Source: Acta Crystallogr Sect E Struct Rep Online. 2010 Aug 11;66(Pt 9):m1086. doi: 10.1107/S1600536810031028 (PMC3007955; doi:10.1107/S1600536810031028)
Supplement: Supplementary file 2 [file e-66-m1086-Isup2.hkl]

#
# h,k,l, Fc-squared, Fo-squared, sigma(Fo-squared) and status flag
#
data_I
_shelx_title ' 9m_ivr7_0a in P2(1)/c'
_shelx_refln_list_code          4
_shelx_F_calc_maximum      169.72
_exptl_crystal_F_000       712.00
_reflns_d_resolution_high  0.6695
 
loop_
 _symmetry_equiv_pos_as_xyz
 'x, y, z'
 '-x, y+1/2, -z+1/2'
 '-x, -y, -z'
 'x, -y-1/2, z-1/2'
 
_cell_length_a    12.0280
_cell_length_b    13.1450
_cell_length_c    10.4470
_cell_angle_alpha  90.000
_cell_angle_beta  111.717
_cell_angle_gamma  90.000
 
_shelx_F_squared_multiplier     1.000
 
loop_
 _refln_index_h
 _refln_index_k
 _refln_index_l
 _refln_F_squared_calc
 _refln_F_squared_meas
 _refln_F_squared_sigma
 _refln_observed_status
   1   0   0      446.07      499.71      7.21 o
   2   0   0     3666.78     3621.21     25.16 o
   3   0   0      156.70      145.98      7.47 o
   4   0   0      206.27      255.06     10.34 o
   5   0   0      746.57      812.03     23.08 o
   6   0   0     2689.45     2451.87     43.24 o
   7   0   0     4453.27     4529.90     79.43 o
   8   0   0       42.66       40.87     12.00 o
   9   0   0      195.39      193.00     22.06 o
  10   0   0     3187.07     3193.72    191.92 o
  11   0   0     1091.58     1122.87     52.54 o
  12   0   0        4.00       -1.27     10.48 o
  13   0   0       30.54       43.49     17.91 o
  14   0   0      181.62      192.17     30.32 o
  15   0   0       22.15       30.57     18.62 o
  16   0   0       56.69       69.65     24.87 o
   1   1   0     5654.74     5948.09     35.90 o
   2   1   0     3273.36     3355.57     19.43 o
   3   1   0     1381.45     1446.23     17.44 o
   4   1   0      349.87      358.22      9.73 o
   5   1   0     2717.15     2731.92     32.86 o
   6   1   0      773.54      768.20     19.62 o
   7   1   0      325.19      351.50     15.11 o
   8   1   0      712.53      690.48     21.83 o
   9   1   0      192.35      179.47     15.06 o
  10   1   0      114.50      107.58     13.72 o
  11   1   0        7.17        4.12      7.67 o
  12   1   0      413.61      398.72     25.10 o
  13   1   0       81.24       70.63     14.36 o
  14   1   0        0.09        4.07      9.96 o
  15   1   0       64.49       76.00     16.87 o
  16   1   0       22.86       31.17     14.57 o
   0   2   0       93.58      109.12      8.01 o
   1   2   0     4902.51     5156.64     27.66 o
   2   2   0     1646.73     1743.36     17.60 o
   3   2   0     3670.72     3827.40     25.85 o
   4   2   0      864.66      853.77     13.45 o
   5   2   0      361.12      373.27     11.06 o
   6   2   0      165.38      163.31     10.23 o
   7   2   0       13.38       -2.71      3.98 o
   8   2   0        0.26       -2.45      4.79 o
   9   2   0       51.16       50.92      9.10 o
  10   2   0      427.10      424.02     20.06 o
  11   2   0       74.84       90.20     13.72 o
  12   2   0      241.92      248.19     21.02 o
  13   2   0      141.35      130.84     17.93 o
  14   2   0      291.11      298.07     25.33 o
  15   2   0       19.40       19.47     12.46 o
  16   2   0       23.11       23.15     14.14 o
   1   3   0     9364.17     9787.59     54.95 o
   2   3   0    12086.28    12298.79     54.11 o
   3   3   0      922.58      967.28     16.12 o
   4   3   0      499.09      429.21      9.87 o
   5   3   0     1310.22     1193.84     17.77 o
   6   3   0      696.01      673.85     15.90 o
   7   3   0     1583.24     1593.96     30.82 o
   8   3   0     1165.40     1125.20     28.04 o
   9   3   0     1275.36     1347.07     32.61 o
  10   3   0     1535.48     1432.36     35.46 o
  11   3   0      590.18      580.04     24.72 o
  12   3   0      591.18      634.63     30.51 o
  13   3   0       75.13       77.25     15.45 o
  14   3   0       50.92       57.45     15.15 o
  15   3   0      311.61      336.08     28.14 o
  16   3   0      223.36      234.46     25.75 o
   0   4   0      123.36      101.35     13.28 o
   1   4   0        0.31        1.83      1.83 o
   2   4   0     3819.28     4242.77     48.35 o
   3   4   0     1317.26     1313.98     20.62 o
   4   4   0     3261.15     3302.67     31.49 o
   5   4   0       12.61        7.59      3.08 o
   6   4   0       59.64       62.63      5.91 o
   7   4   0     1423.03     1461.89     25.10 o
   8   4   0        9.96       10.52      6.29 o
   9   4   0       37.07       43.56      9.06 o
  10   4   0     1622.62     1627.11     38.17 o
  11   4   0       37.65       34.66      9.45 o
  12   4   0        0.07       -1.39      6.91 o
  13   4   0        0.32       -1.46      8.67 o
  14   4   0      191.85      192.83     22.01 o
  15   4   0        4.57        2.78     10.91 o
  16   4   0       12.85       20.90     14.02 o
   1   5   0     1768.51     1769.40     18.58 o
   2   5   0     2605.43     2571.13     24.86 o
   3   5   0      327.97      372.10      9.15 o
   4   5   0     2035.78     1981.24     28.97 o
   5   5   0      643.75      524.81     14.78 o
   6   5   0      635.21      622.78     14.94 o
   7   5   0      236.83      215.07     10.31 o
   8   5   0      467.68      431.21     15.62 o
   9   5   0        3.71        1.69      5.89 o
  10   5   0       30.87       25.24      8.23 o
  11   5   0       12.03       13.85      8.24 o
  12   5   0      344.02      333.04     21.75 o
  13   5   0       71.68       58.94     12.77 o
  14   5   0        0.76        0.13      9.83 o
  15   5   0      167.89      172.08     22.71 o
  16   5   0       88.66       93.95     24.08 o
   0   6   0     4432.12     4144.99     44.87 o
   1   6   0      385.65      364.27      9.40 o
   2   6   0      443.27      485.35     13.54 o
   3   6   0     1899.24     1675.45     22.43 o
   4   6   0     5564.14     5650.00     82.54 o
   5   6   0       42.80       43.98      7.08 o
   6   6   0     2502.22     2493.73     39.05 o
   7   6   0     1415.61     1418.77     24.02 o
   8   6   0      424.36      417.88     15.46 o
   9   6   0       22.33       30.48      8.26 o
  10   6   0     1284.29     1241.03     34.62 o
  11   6   0       96.43      100.71     13.55 o
  12   6   0       12.86       -1.32      7.32 o
  13   6   0      430.81      467.42     26.58 o
  14   6   0      285.17      318.59     26.73 o
  15   6   0       27.70       19.96     15.50 o
   1   7   0      332.57      400.82     10.67 o
   2   7   0      175.35      175.61      9.49 o
   3   7   0     3393.43     3447.04     34.73 o
   4   7   0      141.49      145.51      6.41 o
   5   7   0      149.15      155.42      8.54 o
   6   7   0       37.95       39.39      7.89 o
   7   7   0        4.87        3.79      4.60 o
   8   7   0      324.55      299.62     14.20 o
   9   7   0      356.26      385.29     19.69 o
  10   7   0      116.25       92.29     12.65 o
  11   7   0      149.62      149.80     15.74 o
  12   7   0        0.38        1.87      7.93 o
  13   7   0        9.80        9.84      9.79 o
  14   7   0        0.36       -8.19     10.23 o
  15   7   0       74.70       85.36     28.42 o
   0   8   0      447.13      460.07     18.16 o
   1   8   0      953.23      958.65     23.67 o
   2   8   0       13.34       12.84      4.64 o
   3   8   0     1095.27     1102.64     21.11 o
   4   8   0      950.09      874.98     19.87 o
   5   8   0        6.03        4.06      4.49 o
   6   8   0      619.95      664.86     22.47 o
   7   8   0      529.34      506.82     20.98 o
   8   8   0       68.22       60.28     10.52 o
   9   8   0      859.02      833.89     32.71 o
  10   8   0       55.29       85.90     15.05 o
  11   8   0      218.51      238.97     22.12 o
  12   8   0        7.62        8.90     10.58 o
  13   8   0      102.34       84.96     17.55 o
  14   8   0      136.25      130.64     25.37 o
  15   8   0       31.57       21.62     21.02 o
   1   9   0     1285.21     1085.82    189.57 o
   2   9   0     2802.17     2710.76     37.22 o
   3   9   0       63.81       68.85      7.30 o
   4   9   0        1.56        1.45      4.17 o
   5   9   0     1191.36     1245.20     26.62 o
   6   9   0     1055.50      980.12     24.21 o
   7   9   0      142.96      144.03     13.33 o
   8   9   0     2005.00     1946.46     42.71 o
   9   9   0      910.46      812.00     29.81 o
  10   9   0       49.56       28.81     11.46 o
  11   9   0      272.35      281.34     24.05 o
  12   9   0      378.45      406.75     29.21 o
  13   9   0       21.97       19.85     14.35 o
  14   9   0        6.19       11.19     14.85 o
   0  10   0     3172.15     3311.33     65.20 o
   1  10   0       22.64       19.43      5.38 o
   2  10   0       28.69       38.29      6.36 o
   3  10   0      109.94      123.86      9.43 o
   4  10   0        6.96        0.54      4.69 o
   5  10   0        2.86        3.49      4.86 o
   6  10   0       43.55       37.01      7.51 o
   7  10   0      519.75      475.04     18.92 o
   8  10   0        0.60        3.64      6.15 o
   9  10   0        2.18       -4.53      7.02 o
  10  10   0       51.92       50.89     13.38 o
  11  10   0        0.30        1.81     11.46 o
  12  10   0        4.65       11.01     14.23 o
  13  10   0        7.10       -0.81     12.92 o
  14  10   0       41.59       41.80     19.59 o
   1  11   0      229.81      182.79     22.16 o
   2  11   0     2011.41     2041.79     32.65 o
   3  11   0      630.74      595.48     17.01 o
   4  11   0       38.30       44.45      7.44 o
   5  11   0       53.79       55.62      8.47 o
   6  11   0       17.33       10.36      6.24 o
   7  11   0       16.82       22.82      7.45 o
   8  11   0      647.26      610.22     26.31 o
   9  11   0      529.05      494.38     25.50 o
  10  11   0       46.88       20.40     13.90 o
  11  11   0       64.40       62.82     18.58 o
  12  11   0      108.37      102.60     22.93 o
  13  11   0       22.93       18.72     16.42 o
   0  12   0      173.92      166.42     20.61 o
   1  12   0      664.43      683.94     28.99 o
   2  12   0        2.96        5.34      5.08 o
   3  12   0      279.44      292.02     13.24 o
   4  12   0      897.29      886.46     29.93 o
   5  12   0        6.44        2.95      5.57 o
   6  12   0      205.92      223.70     16.91 o
   7  12   0      299.63      293.49     19.65 o
   8  12   0       51.48       26.93     11.54 o
   9  12   0       50.36       44.52     13.86 o
  10  12   0      504.16      409.39     30.36 o
  11  12   0      140.77      130.85     25.25 o
  12  12   0        0.04       -7.50     13.34 o
  13  12   0       95.94       94.97     24.29 o
   1  13   0       18.24       11.42      6.18 o
   2  13   0      313.99      227.83     46.44 o
   3  13   0      120.14      123.23     10.16 o
   4  13   0        8.10        8.12      5.95 o
   5  13   0        0.34       -4.84      6.20 o
   6  13   0       33.82       28.90      9.20 o
   7  13   0        0.15       -1.80      8.72 o
   8  13   0        7.05        7.57     10.17 o
   9  13   0       19.13       16.42     12.14 o
  10  13   0       42.70       52.09     15.75 o
  11  13   0        8.83        9.55     13.36 o
  12  13   0        5.12        1.84     14.32 o
   0  14   0      224.33      276.36     44.85 o
   1  14   0      230.93      225.12     15.78 o
   2  14   0       98.41       96.88     11.03 o
   3  14   0      185.55      228.01     15.10 o
   4  14   0       48.69       47.32     10.36 o
   5  14   0       18.83       24.49     10.70 o
   6  14   0       85.08       88.93     16.09 o
   7  14   0       61.24       58.54     14.55 o
   8  14   0      500.13      507.69     32.33 o
   9  14   0      550.86      519.43     33.89 o
  10  14   0       64.48       52.80     16.47 o
  11  14   0       31.42       15.06     16.12 o
   1  15   0      262.32      290.38     21.22 o
   2  15   0      249.77      275.62     21.04 o
   3  15   0       23.64       10.53      9.27 o
   4  15   0      102.42      105.75     16.33 o
   5  15   0      133.19      161.06     19.51 o
   6  15   0       93.64       90.94     16.73 o
   7  15   0        3.61       -3.24      9.97 o
   8  15   0      292.00      321.29     27.90 o
   9  15   0        6.83        4.04     11.91 o
  10  15   0        0.04       -4.31     11.52 o
   0  16   0       73.94       74.34     21.14 o
   1  16   0       37.24       36.03     14.87 o
   2  16   0       36.38       56.33     15.77 o
   3  16   0        4.18       -1.44     10.18 o
   4  16   0       47.83       53.10     14.19 o
   5  16   0       32.02       28.37     12.47 o
   6  16   0        0.11        3.51     10.80 o
   7  16   0       15.20       14.04     12.24 o
   8  16   0       10.20       12.78     12.51 o
   9  16   0       10.81       14.82     14.05 o
   1  17   0      139.94      158.04     23.47 o
   2  17   0      288.98      289.30     36.17 o
   3  17   0       16.78        5.72     16.48 o
   4  17   0       55.87       62.71     15.55 o
   5  17   0      124.54      148.03     21.19 o
   6  17   0      202.55      192.56     23.85 o
   7  17   0       26.75       40.11     15.78 o
   8  17   0       65.83       57.84     17.57 o
   0  18   0      261.04      233.44     48.85 o
   1  18   0      114.28       82.76     20.35 o
   2  18   0      127.07      175.88     46.78 o
   3  18   0       37.65       43.62     22.56 o
   4  18   0       53.07       33.63     21.24 o
   5  18   0       11.68       16.22     15.03 o
   6  18   0      145.16      128.54     30.04 o
   1  19   0        1.72       15.19     17.97 o
   2  19   0       18.90        7.86     18.41 o
   3  19   0       29.01       18.00     19.83 o
   4  19   0        6.24       -3.45     16.68 o
 -17   1   1        0.55        0.51     12.16 o
 -16   1   1      122.21      141.15     21.28 o
 -15   1   1      145.87      195.63     22.51 o
 -14   1   1       49.78       46.05     13.41 o
 -13   1   1      233.43      249.12     21.66 o
 -12   1   1      722.02      693.90     30.69 o
 -11   1   1       95.99       99.76     14.07 o
 -10   1   1       99.67      121.28     13.75 o
  -9   1   1      531.55      524.72     22.70 o
  -8   1   1     2300.02     2241.12     41.69 o
  -7   1   1       26.46       29.47      7.07 o
  -6   1   1     3956.08     3870.45     36.92 o
  -5   1   1     1142.70     1023.81     17.48 o
  -4   1   1      177.76      210.89      7.10 o
  -3   1   1     2317.56     2373.09     17.64 o
  -2   1   1    14734.22    14749.91    198.18 o
  -1   1   1     6098.40     6487.10     57.21 o
   0   1   1     2042.37     1940.19     34.77 o
   1   1   1     2974.28     3273.44     18.94 o
   2   1   1     7593.06     7785.86     34.65 o
   3   1   1     1732.57     1819.10     16.69 o
   4   1   1     5871.42     5798.47     51.41 o
   5   1   1     4123.58     4080.05     36.78 o
   6   1   1        1.74       11.01      4.91 o
   7   1   1     1519.87     1541.12     30.48 o
   8   1   1      167.42      151.17     12.08 o
   9   1   1      891.25      848.16     26.24 o
  10   1   1       17.84       29.32      9.30 o
  11   1   1      445.43      473.69     25.90 o
  12   1   1      463.89      437.76     26.22 o
  13   1   1        8.33        4.30      8.83 o
  14   1   1      138.95      140.69     20.04 o
  15   1   1      295.83      309.59     27.35 o
  16   1   1       56.83       71.67     18.23 o
 -16   2   1        5.69       -0.24     11.76 o
 -15   2   1       29.93       30.63     13.22 o
 -14   2   1      450.06      469.49     32.02 o
 -13   2   1        1.56        3.84      8.73 o
 -12   2   1      110.11       86.09     14.24 o
 -11   2   1      526.80      545.44     27.25 o
 -10   2   1     2175.05     2163.40     46.98 o
  -9   2   1      210.14      219.20     14.36 o
  -8   2   1      252.89      223.16     13.49 o
  -7   2   1     3314.03     3405.34     37.59 o
  -6   2   1      136.33      198.62      9.33 o
  -5   2   1      430.08      440.99     10.91 o
  -4   2   1     3719.34     3628.32     26.94 o
  -3   2   1     4022.60     4062.46     35.68 o
  -2   2   1      348.73      397.27     11.82 o
  -1   2   1     3202.10     3293.44     19.81 o
   0   2   1    28805.01    29041.71    509.16 o
   1   2   1     9121.66     9593.66     53.83 o
   2   2   1      824.61      807.93     10.37 o
   3   2   1    10424.77    10308.99     58.90 o
   4   2   1      144.77      137.47      8.44 o
   5   2   1      384.37      415.93     14.11 o
   6   2   1     1886.34     1785.54     30.59 o
   7   2   1     1044.24     1039.91     27.04 o
   8   2   1        5.38       -1.52      5.31 o
   9   2   1      610.24      588.73     22.50 o
  10   2   1     1700.44     1759.66     39.58 o
  11   2   1       42.18       37.18      9.77 o
  12   2   1        6.26        3.53      8.50 o
  13   2   1      109.15      119.91     17.82 o
  14   2   1      252.84      256.74     24.33 o
  15   2   1       27.35       18.23     12.84 o
  16   2   1      151.64      170.83     23.97 o
 -16   3   1        6.64        0.42     11.66 o
 -15   3   1        8.10        1.02     10.65 o
 -14   3   1       74.78       99.47     17.10 o
 -13   3   1        5.26        8.75      8.92 o
 -12   3   1      118.73      115.27     15.52 o
 -11   3   1       82.70       83.95     13.40 o
 -10   3   1        4.18        5.54      6.34 o
  -9   3   1        2.87        0.76      5.28 o
  -8   3   1      694.44      658.20     18.58 o
  -7   3   1       74.13       72.11      7.17 o
  -6   3   1      116.05      121.89      7.21 o
  -5   3   1      504.36      613.16     12.96 o
  -4   3   1      192.16      233.25      8.43 o
  -3   3   1     4211.21     4413.47     29.68 o
  -2   3   1      411.63      456.41      9.88 o
  -1   3   1     1285.69     1413.25     13.43 o
   0   3   1      179.51      178.51      4.66 o
   1   3   1     9331.03     8995.68    382.19 o
   2   3   1       17.10       11.45      3.09 o
   3   3   1      901.97      958.29     15.75 o
   4   3   1       13.75       15.65      3.03 o
   5   3   1      518.00      579.82     16.79 o
   6   3   1      266.71      220.22     11.99 o
   7   3   1       93.60       90.04      9.71 o
   8   3   1        3.81        6.28      5.96 o
   9   3   1        0.02        1.80      5.71 o
  10   3   1      644.88      638.90     25.10 o
  11   3   1       36.84       35.56      9.57 o
  12   3   1      231.17      274.82     20.03 o
  13   3   1       22.67       31.54     12.47 o
  14   3   1        0.04       -1.77     10.15 o
  15   3   1        1.62        1.12     10.78 o
  16   3   1        7.99       -0.29     12.13 o
 -16   4   1       17.09       14.33     12.99 o
 -15   4   1       44.49       40.50     13.86 o
 -14   4   1      624.50      651.49     33.64 o
 -13   4   1      345.13      341.47     24.85 o
 -12   4   1      265.83      259.18     20.91 o
 -11   4   1      145.47      142.67     14.34 o
 -10   4   1       40.08       35.55      9.05 o
  -9   4   1       75.05       72.76      8.92 o
  -8   4   1       54.08       46.20      6.98 o
  -7   4   1     1215.63     1145.79     20.94 o
  -6   4   1      505.54      487.82     12.96 o
  -5   4   1     1309.99     1278.41     24.15 o
  -4   4   1     8958.00     8783.33     96.43 o
  -3   4   1     1613.64     1506.27     18.58 o
  -2   4   1     6891.32     7423.46     84.84 o
  -1   4   1       11.33        4.31      2.18 o
   0   4   1     1702.84     1600.97     17.12 o
   1   4   1      951.54     1006.82     17.97 o
   2   4   1     1325.23     1234.02     18.29 o
   3   4   1     7907.72     7728.33     50.76 o
   4   4   1     6610.90     6770.24     48.23 o
   5   4   1      482.20      519.75     12.41 o
   6   4   1     2734.75     2755.12     38.95 o
   7   4   1      911.28      855.43     24.00 o
   8   4   1      122.95      129.49     11.91 o
   9   4   1        4.76        1.99      5.64 o
  10   4   1      749.20      754.75     27.27 o
  11   4   1       11.09       13.53      7.89 o
  12   4   1       64.47       59.66     12.64 o
  13   4   1     1470.66     1565.97     50.31 o
  14   4   1      181.32      183.96     22.35 o
  15   4   1       48.40       55.00     16.37 o
 -16   5   1       86.85      106.46     24.29 o
 -15   5   1       69.88       60.49     16.20 o
 -14   5   1       85.37       98.19     17.52 o
 -13   5   1       86.22       91.38     15.86 o
 -12   5   1      574.57      568.61     25.93 o
 -11   5   1       56.19       61.46     11.35 o
 -10   5   1     1027.74      962.70     29.54 o
  -9   5   1      111.90       84.35      9.23 o
  -8   5   1      308.38      288.48     12.36 o
  -7   5   1      486.41      454.79     13.90 o
  -6   5   1     1242.13     1321.18     23.76 o
  -5   5   1     3556.91     3486.53     35.01 o
  -4   5   1      569.53      504.29     15.05 o
  -3   5   1      228.69      215.56      6.89 o
  -2   5   1        7.39        4.83      2.37 o
  -1   5   1      164.92      130.72      6.60 o
   0   5   1      750.84      764.80     13.42 o
   1   5   1     3251.25     3024.24     47.70 o
   2   5   1      900.86      944.87     17.32 o
   3   5   1     1015.18     1080.94     20.05 o
   4   5   1     2303.46     2272.81     31.48 o
   5   5   1     2375.95     2307.81     24.97 o
   6   5   1     1026.61      965.39     18.41 o
   7   5   1      136.91      148.45     11.81 o
   8   5   1      750.88      702.01     23.72 o
   9   5   1      321.67      342.54     18.62 o
  10   5   1       29.23       37.88      9.72 o
  11   5   1      751.37      775.39     29.57 o
  12   5   1      640.97      698.06     29.60 o
  13   5   1        0.45        3.15      8.63 o
  14   5   1       79.85       86.40     17.45 o
  15   5   1      153.39      183.56     28.11 o
 -16   6   1       34.08       35.33     18.64 o
 -15   6   1        8.19       12.74     14.64 o
 -14   6   1       92.96      102.80     24.00 o
 -13   6   1       89.64       90.21     14.66 o
 -12   6   1       57.44       59.99     12.17 o
 -11   6   1        9.45        7.99      7.63 o
 -10   6   1       24.58       23.77      7.06 o
  -9   6   1        0.27        0.07      4.50 o
  -8   6   1     1166.11     1183.87     23.54 o
  -7   6   1       66.72       62.77      6.83 o
  -6   6   1      750.72      739.40     21.71 o
  -5   6   1       24.07       44.40      7.09 o
  -4   6   1      740.13      859.28     17.01 o
  -3   6   1     1563.01     1861.78     23.21 o
  -2   6   1       81.71      100.00      5.98 o
  -1   6   1      186.61      191.84      7.53 o
   0   6   1      174.31      197.81      8.09 o
   1   6   1      923.30      894.02     28.54 o
   2   6   1     1307.71     1440.59     22.84 o
   3   6   1      310.20      275.01     12.65 o
   4   6   1        0.13       -2.60      3.57 o
   5   6   1        9.95        6.29      4.83 o
   6   6   1        3.12       -1.07      3.61 o
   7   6   1       81.69       79.58      9.86 o
   8   6   1        0.64        2.52      5.44 o
   9   6   1       55.15       42.20      9.38 o
  10   6   1      124.68      114.58     13.82 o
  11   6   1      259.01      234.43     18.50 o
  12   6   1       62.02       53.32     12.33 o
  13   6   1       35.83       28.14     10.89 o
  14   6   1       27.82       25.27     13.36 o
  15   6   1       14.12       24.32     16.29 o
 -15   7   1      291.10      273.01     31.79 o
 -14   7   1        9.31       15.07     14.26 o
 -13   7   1       40.92       29.68     12.99 o
 -12   7   1      849.43      894.38     32.79 o
 -11   7   1      357.95      409.46     22.40 o
 -10   7   1        6.41        4.96      7.01 o
  -9   7   1     1270.68     1273.38     26.14 o
  -8   7   1       41.29       53.27      8.02 o
  -7   7   1      129.30      121.38     11.73 o
  -6   7   1     1981.84     1930.85     46.60 o
  -5   7   1     2001.37     1939.27     28.23 o
  -4   7   1     2159.96     2328.60     31.54 o
  -3   7   1      903.23      886.66     18.51 o
  -2   7   1     6971.45     6991.60     80.54 o
  -1   7   1      182.10      147.98      7.44 o
   0   7   1      111.86      109.81      6.49 o
   1   7   1      502.41      443.05     13.52 o
   2   7   1     1495.65     1357.46     23.71 o
   3   7   1     1604.43     1694.89     25.09 o
   4   7   1     1294.95     1310.07     26.22 o
   5   7   1     3949.06     3744.97     46.78 o
   6   7   1     2365.40     2337.48     31.04 o
   7   7   1       80.38       77.78      7.65 o
   8   7   1     1154.63     1157.11     35.60 o
   9   7   1        5.28        6.98      7.40 o
  10   7   1      455.02      435.98     22.52 o
  11   7   1      464.26      499.15     25.16 o
  12   7   1       23.35       18.46      9.83 o
  13   7   1       38.32       56.99     15.45 o
  14   7   1        1.02       10.20     12.40 o
  15   7   1      372.31      412.26     49.44 o
 -15   8   1        5.02       -5.30     14.06 o
 -14   8   1      117.67      135.69     21.52 o
 -13   8   1       55.81       56.28     15.93 o
 -12   8   1      183.31      195.47     21.61 o
 -11   8   1      208.42      195.22     20.47 o
 -10   8   1      767.48      725.15     28.77 o
  -9   8   1      385.59      363.03     16.92 o
  -8   8   1      317.89      300.05     15.13 o
  -7   8   1      896.30      869.79     29.81 o
  -6   8   1      451.66      461.02     16.07 o
  -5   8   1      128.43      111.38      8.69 o
  -4   8   1     1114.10     1135.51     21.63 o
  -3   8   1      528.60      519.02     17.23 o
  -2   8   1      189.11      199.19      8.91 o
  -1   8   1      537.63      455.28     12.96 o
   0   8   1     1629.91     1621.24     25.92 o
   1   8   1      291.51      318.57     12.76 o
   2   8   1      233.13      217.11      9.05 o
   3   8   1     3019.27     2947.74     37.69 o
   4   8   1       68.09       73.63      7.56 o
   5   8   1       88.66       77.61      8.34 o
   6   8   1      555.31      493.27     19.82 o
   7   8   1      343.54      362.06     18.45 o
   8   8   1        3.78       -2.24      6.99 o
   9   8   1      432.63      427.07     24.55 o
  10   8   1      722.68      699.45     32.12 o
  11   8   1       16.73       10.05      9.77 o
  12   8   1        7.36       -6.95     10.24 o
  13   8   1      121.20      111.49     23.09 o
  14   8   1      174.13      218.85     31.22 o
 -15   9   1        1.93        5.69     18.70 o
 -14   9   1       94.32       93.83     22.94 o
 -13   9   1       45.92       54.60     15.55 o
 -12   9   1      155.67      195.28     22.09 o
 -11   9   1       13.84        7.67      9.26 o
 -10   9   1        3.11       -0.11      7.35 o
  -9   9   1      183.42      170.44     16.24 o
  -8   9   1       38.64       34.43      9.02 o
  -7   9   1        1.83        2.83      4.84 o
  -6   9   1      103.83       76.29      8.69 o
  -5   9   1      261.83      263.26     12.59 o
  -4   9   1       25.94       23.33      5.44 o
  -3   9   1        1.04        0.54      4.78 o
  -2   9   1      286.53      288.88     11.14 o
  -1   9   1        0.18       -1.02      3.16 o
   0   9   1      303.94      284.27     12.43 o
   1   9   1      656.57      685.66     19.42 o
   2   9   1      275.67      218.49     18.69 o
   3   9   1      147.20      143.67      8.54 o
   4   9   1       10.54       11.35      5.16 o
   5   9   1        3.96       -0.31      4.61 o
   6   9   1        0.06        4.51      5.03 o
   7   9   1       51.32       57.86     10.23 o
   8   9   1      364.13      341.94     19.99 o
   9   9   1       30.17       38.73     11.98 o
  10   9   1       35.34       37.62     15.16 o
  11   9   1       17.04        8.41     12.29 o
  12   9   1       29.41       33.62     15.91 o
  13   9   1       15.61       16.56     15.06 o
  14   9   1        6.93       -4.87     13.75 o
 -14  10   1      241.44      249.72     32.89 o
 -13  10   1      147.30      167.12     27.35 o
 -12  10   1       56.01       52.78     15.34 o
 -11  10   1      374.07      388.93     27.80 o
 -10  10   1      684.81      686.24     34.21 o
  -9  10   1      167.93      178.16     16.73 o
  -8  10   1      277.87      263.91     18.33 o
  -7  10   1      238.29      242.56     16.83 o
  -6  10   1      476.06      513.91     18.12 o
  -5  10   1       54.56       74.36      8.45 o
  -4  10   1     3320.58     3330.06     54.84 o
  -3  10   1      925.80      912.00     25.18 o
  -2  10   1      266.84      268.13     11.51 o
  -1  10   1      334.45      331.98     12.06 o
   0  10   1      832.69      839.14     22.68 o
   1  10   1      589.27      584.40     17.15 o
   2  10   1       86.17       55.01     15.63 o
   3  10   1      534.91      538.58     15.50 o
   4  10   1     1372.04     1343.64     24.06 o
   5  10   1      612.14      597.70     19.55 o
   6  10   1      415.43      413.87     17.38 o
   7  10   1     1424.86     1352.08     31.96 o
   8  10   1       42.39       56.01      9.65 o
   9  10   1      542.50      545.46     35.55 o
  10  10   1      108.92      122.63     21.88 o
  11  10   1       71.55       85.85     20.60 o
  12  10   1       41.58       28.35     16.18 o
  13  10   1      138.07      105.06     24.31 o
 -14  11   1        0.03       -7.06     14.64 o
 -13  11   1        5.37        0.07     13.63 o
 -12  11   1      220.06      208.79     28.61 o
 -11  11   1       49.05       33.60     11.69 o
 -10  11   1       20.67       14.70      9.92 o
  -9  11   1      416.21      384.17     23.14 o
  -8  11   1      288.81      265.62     18.92 o
  -7  11   1      342.33      284.09     18.58 o
  -6  11   1      208.83      218.16     16.01 o
  -5  11   1      712.78      735.78     21.18 o
  -4  11   1        1.20       -0.43      4.55 o
  -3  11   1       32.66       31.73      7.35 o
  -2  11   1      622.10      685.94     16.83 o
  -1  11   1       83.85       89.96      7.88 o
   0  11   1       46.86       43.68      6.63 o
   1  11   1      885.69      907.60     22.25 o
   2  11   1      372.59      348.86     21.36 o
   3  11   1      387.24      392.08     14.19 o
   4  11   1      143.16      136.20      9.63 o
   5  11   1      177.57      179.64     12.47 o
   6  11   1       99.86       89.20     10.55 o
   7  11   1        0.56        2.36      6.86 o
   8  11   1      313.39      322.15     21.06 o
   9  11   1      110.35      121.82     21.49 o
  10  11   1       28.24       30.32     14.40 o
  11  11   1       91.05       75.20     20.11 o
  12  11   1      163.06      186.56     29.58 o
  13  11   1       12.32       13.40     15.74 o
 -13  12   1       59.52       59.61     21.10 o
 -12  12   1        0.79       -4.38     13.35 o
 -11  12   1       60.56       65.30     16.59 o
 -10  12   1       71.28       68.36     13.91 o
  -9  12   1       29.83       31.18     10.80 o
  -8  12   1      169.79      177.35     16.91 o
  -7  12   1       12.22        1.91      7.00 o
  -6  12   1      357.64      349.57     20.05 o
  -5  12   1       37.15       42.03      9.35 o
  -4  12   1       29.27       17.34      7.38 o
  -3  12   1        3.76        1.04      4.61 o
  -2  12   1       27.54       37.92      7.78 o
  -1  12   1      243.30      266.80     16.40 o
   0  12   1       66.55       62.93      7.65 o
   1  12   1     1245.57     1262.13     27.31 o
   2  12   1       58.95       50.59      7.81 o
   3  12   1       40.72       33.17      6.60 o
   4  12   1        1.93       -1.15      4.88 o
   5  12   1       97.97       81.36     10.06 o
   6  12   1      134.93      143.75     14.58 o
   7  12   1      147.15      150.02     18.75 o
   8  12   1       83.56       61.19     15.45 o
   9  12   1      135.61      127.67     22.63 o
  10  12   1       13.82        6.17     12.63 o
  11  12   1       65.79       81.48     23.01 o
  12  12   1        0.03        1.42     14.51 o
 -12  13   1      152.59      123.88     26.03 o
 -11  13   1       26.16       16.64     13.11 o
 -10  13   1        2.95        7.78     10.94 o
  -9  13   1      126.90      169.71     21.57 o
  -8  13   1      412.38      434.60     24.41 o
  -7  13   1       14.56        9.62      8.45 o
  -6  13   1      610.48      646.08     26.65 o
  -5  13   1      384.49      426.50     23.10 o
  -4  13   1      146.97      149.83     12.71 o
  -3  13   1      228.69      208.03     13.88 o
  -2  13   1      947.14     1007.58     29.49 o
  -1  13   1       11.70       10.17      6.62 o
   0  13   1      155.34      155.90     12.96 o
   1  13   1      331.30      373.16     15.97 o
   2  13   1      548.29      542.07     17.86 o
   3  13   1        4.77        1.49      4.88 o
   4  13   1      183.21      164.44     14.86 o
   5  13   1      510.38      532.83     23.93 o
   6  13   1      270.56      265.86     22.59 o
   7  13   1       60.69       55.30     13.99 o
   8  13   1      334.36      295.21     27.12 o
   9  13   1       55.14       59.04     15.54 o
  10  13   1      121.86      110.35     23.94 o
  11  13   1      187.42      202.09     30.75 o
  12  13   1      263.62      278.80     35.21 o
 -12  14   1       25.32       20.51     17.75 o
 -11  14   1        1.22        3.33     11.95 o
 -10  14   1       17.33        5.82     11.80 o
  -9  14   1       59.95       80.28     17.80 o
  -8  14   1        0.67        6.52     10.04 o
  -7  14   1       87.57       97.20     16.99 o
  -6  14   1       44.47       38.01     10.65 o
  -5  14   1      203.56      191.62     14.97 o
  -4  14   1      137.50      121.21     12.51 o
  -3  14   1       97.59      108.83     11.64 o
  -2  14   1      110.06      123.37     15.35 o
  -1  14   1       35.98       24.62      9.94 o
   0  14   1       93.22       99.91     11.84 o
   1  14   1       15.64       17.86      7.70 o
   2  14   1      140.16      131.91     10.76 o
   3  14   1       46.41       46.77     10.04 o
   4  14   1       96.99      103.53     15.84 o
   5  14   1        0.51        1.64      8.28 o
   6  14   1      113.12      128.77     18.55 o
   7  14   1       82.06       71.87     15.85 o
   8  14   1        1.96        5.84     10.44 o
   9  14   1       20.03       28.11     13.49 o
  10  14   1       87.95       90.40     22.64 o
  11  14   1       98.43       95.45     24.41 o
 -11  15   1      106.62       93.69     21.09 o
 -10  15   1        2.00        0.26     11.50 o
  -9  15   1      189.25      181.96     23.79 o
  -8  15   1       11.75        8.47     11.61 o
  -7  15   1        0.28       -0.31     10.13 o
  -6  15   1      166.71      184.43     21.14 o
  -5  15   1      161.94      186.54     17.55 o
  -4  15   1      143.75      159.83     14.45 o
  -3  15   1      146.43      153.29     13.82 o
  -2  15   1       15.32       14.29      9.50 o
  -1  15   1       14.39        3.02      7.78 o
   0  15   1        2.88       11.74      8.78 o
   1  15   1       86.45       89.61     12.20 o
   2  15   1       63.10       66.44     15.45 o
   3  15   1       11.56       15.51      9.77 o
   4  15   1       71.40       60.68     13.99 o
   5  15   1       14.70        6.90     10.28 o
   6  15   1       89.12       77.22     16.63 o
   7  15   1        2.70       -4.82     10.30 o
   8  15   1       63.32       55.71     15.91 o
   9  15   1        9.79        0.42     11.28 o
  10  15   1       15.76       19.22     17.16 o
 -10  16   1      208.08      239.87     28.39 o
  -9  16   1       95.42      103.69     20.29 o
  -8  16   1      497.13      485.71     33.51 o
  -7  16   1      119.11      108.76     18.79 o
  -6  16   1      221.77      236.12     23.71 o
  -5  16   1       27.67       36.14     13.09 o
  -4  16   1      255.59      260.23     23.20 o
  -3  16   1      495.22      567.44     29.27 o
  -2  16   1       17.45        6.24      7.54 o
  -1  16   1      348.38      248.09     83.08 o
   0  16   1      167.04      202.84     19.55 o
   1  16   1        6.60        8.53     14.49 o
   2  16   1      254.56      280.37     34.15 o
   3  16   1      196.61      232.90     25.37 o
   4  16   1      149.20       89.10     43.73 o
   5  16   1        1.54       -1.48      9.34 o
   6  16   1      111.06       99.49     18.33 o
   7  16   1       68.48       70.21     17.33 o
   8  16   1       92.03       92.79     19.50 o
   9  16   1      185.17      191.14     25.36 o
  -8  17   1        9.92       13.40     13.48 o
  -7  17   1        0.00        0.02     11.74 o
  -6  17   1       23.62       21.07     13.49 o
  -5  17   1        5.46       -3.93     10.14 o
  -4  17   1       58.28       90.53     20.59 o
  -3  17   1       49.08       52.20     17.21 o
  -2  17   1      174.79      193.61     18.78 o
  -1  17   1       10.16       10.91     11.02 o
   0  17   1        3.62       -3.53     13.63 o
   1  17   1       67.85       71.75     22.62 o
   2  17   1       29.95       21.67     17.53 o
   3  17   1       21.30        7.75     23.83 o
   4  17   1       10.68       -5.11     11.71 o
   5  17   1       57.08       42.88     17.54 o
   6  17   1        7.07        2.95     12.25 o
   7  17   1        4.26       -0.64     12.44 o
  -7  18   1      149.57      127.13     45.96 o
  -6  18   1       44.09       51.14     19.87 o
  -5  18   1       16.83       22.05     16.69 o
  -4  18   1      118.76      161.62     32.65 o
  -3  18   1        7.04        1.56     13.36 o
  -2  18   1       10.09       12.81     17.40 o
  -1  18   1       24.53        9.69     16.46 o
   0  18   1       49.28       49.05     17.33 o
   1  18   1        0.06       -6.03     14.73 o
   2  18   1       24.16       20.55     19.07 o
   3  18   1        8.79        6.57     17.85 o
   4  18   1       93.37       72.96     25.89 o
   5  18   1       11.05       11.12     15.01 o
   6  18   1        7.17       11.53     15.62 o
  -4  19   1       34.37       25.69     20.70 o
  -3  19   1       14.19       17.57     23.43 o
  -2  19   1      230.13      224.02     36.05 o
  -1  19   1       15.52        0.38     17.74 o
   0  19   1        6.07       12.32     18.23 o
   1  19   1      113.34       99.46     23.10 o
   2  19   1      155.09      174.88     34.47 o
   3  19   1        7.62        9.58     18.38 o
 -17   0   2      211.81      233.81     36.78 o
 -16   0   2        2.23       -0.58     14.81 o
 -15   0   2       50.40       35.60     18.99 o
 -14   0   2      468.98      460.05     40.26 o
 -13   0   2       71.31       74.82     20.44 o
 -12   0   2       29.06       13.27     11.90 o
 -11   0   2     1320.43     1286.55     53.70 o
 -10   0   2     2316.45     2366.00     67.80 o
  -9   0   2      104.32       86.56     16.10 o
  -8   0   2     2671.21     2519.81     77.99 o
  -7   0   2     5312.46     5172.06     80.39 o
  -6   0   2     1548.04     2032.17     37.34 o
  -5   0   2       21.83        5.21      4.39 o
  -4   0   2     1194.48     1138.29     18.32 o
  -3   0   2     1189.84     1277.40     30.22 o
  -2   0   2      468.79      531.07     18.12 o
  -1   0   2    13105.03    13776.64     89.94 o
   0   0   2    10386.86    11327.66    112.86 o
   1   0   2     5249.34     6021.76     52.40 o
   2   0   2     3011.01     3598.30     35.48 o
   3   0   2     5069.04     4922.76     47.43 o
   4   0   2      544.56      581.15     18.97 o
   5   0   2     1854.42     1796.07     36.04 o
   6   0   2     1733.81     1569.95     37.03 o
   7   0   2      174.90      176.53     15.50 o
   8   0   2      219.22      232.95     18.51 o
   9   0   2     2012.88     1972.16     50.49 o
  10   0   2      498.49      498.81     35.92 o
  11   0   2       90.42       91.54     20.75 o
  12   0   2        5.88        3.88     11.00 o
  13   0   2      209.99      220.94     31.30 o
  14   0   2        3.49       -4.91     14.95 o
  15   0   2       95.72      101.49     27.59 o
 -17   1   2        0.29        3.96     12.64 o
 -16   1   2       16.39       24.63     13.40 o
 -15   1   2       67.40       96.52     17.66 o
 -14   1   2        3.73        8.31      9.56 o
 -13   1   2      126.07      121.55     16.37 o
 -12   1   2      912.98      834.68     32.84 o
 -11   1   2      627.89      565.59     26.17 o
 -10   1   2        0.40       -4.11      6.14 o
  -9   1   2      369.50      325.62     17.97 o
  -8   1   2     1532.81     1484.70     33.43 o
  -7   1   2      213.46      253.02     12.17 o
  -6   1   2        0.95        7.03      3.88 o
  -5   1   2      262.40      311.28     10.40 o
  -4   1   2     1342.21     1419.98     17.30 o
  -3   1   2     5323.42     5526.11     42.53 o
  -2   1   2     4552.28     4970.99     31.06 o
  -1   1   2      907.78      878.37      9.67 o
   0   1   2     9356.95     9658.58     95.92 o
   1   1   2    10438.46    11123.85     53.24 o
   2   1   2       31.15       36.21      3.35 o
   3   1   2       13.89       33.60      3.86 o
   4   1   2      245.70      238.83      9.14 o
   5   1   2     2150.28     2170.70     23.89 o
   6   1   2     1008.94     1018.72     21.23 o
   7   1   2      789.09      810.95     20.79 o
   8   1   2      191.01      162.16     12.91 o
   9   1   2       75.82       76.06     10.62 o
  10   1   2        0.14        3.35      6.45 o
  11   1   2       23.61       19.04      9.75 o
  12   1   2        1.60      -10.62      7.08 o
  13   1   2        9.60        8.45     10.03 o
  14   1   2      118.69      131.47     20.28 o
  15   1   2       49.03       39.55     15.55 o
 -17   2   2       76.69       57.72     17.01 o
 -16   2   2      163.72      178.78     22.57 o
 -15   2   2        2.17       -4.32      9.74 o
 -14   2   2      201.96      200.86     21.08 o
 -13   2   2       57.75       42.79     12.20 o
 -12   2   2      124.82      134.55     16.15 o
 -11   2   2      281.09      286.54     19.91 o
 -10   2   2      315.26      328.37     19.77 o
  -9   2   2      449.15      425.35     20.42 o
  -8   2   2       60.84       58.30      7.86 o
  -7   2   2     2067.08     1957.57     27.88 o
  -6   2   2      890.07      925.11     16.72 o
  -5   2   2     2222.28     2420.30     25.45 o
  -4   2   2      259.25      224.46      8.39 o
  -3   2   2      342.42      386.95      9.15 o
  -2   2   2     2798.48     2953.11     21.13 o
  -1   2   2     3621.09     3856.20     35.83 o
   0   2   2      102.67      127.60      4.13 o
   1   2   2     9638.34    10657.78     47.98 o
   2   2   2     5087.90     5353.66     31.74 o
   3   2   2     5632.58     5740.87     61.83 o
   4   2   2      310.91      317.85     12.00 o
   5   2   2     1482.88     1507.82     20.26 o
   6   2   2     2090.66     2162.92     32.66 o
   7   2   2      251.66      244.71     14.18 o
   8   2   2       26.80       33.35      7.86 o
   9   2   2      258.10      285.79     17.38 o
  10   2   2      858.93      842.66     28.74 o
  11   2   2      169.17      159.19     15.78 o
  12   2   2       17.61       28.33     11.24 o
  13   2   2       97.18      104.44     17.47 o
  14   2   2       13.12        6.33     10.56 o
  15   2   2        2.93        1.84     11.73 o
 -17   3   2       22.79       11.96     17.26 o
 -16   3   2      161.13      179.66     22.73 o
 -15   3   2      277.74      292.41     25.35 o
 -14   3   2        0.02       -5.40      8.88 o
 -13   3   2       73.00      103.32     16.03 o
 -12   3   2      601.70      656.36     29.63 o
 -11   3   2      173.92      168.40     16.41 o
 -10   3   2      797.34      797.82     28.82 o
  -9   3   2      409.83      415.02     17.48 o
  -8   3   2     1757.49     1639.59     26.64 o
  -7   3   2      845.31      887.59     18.09 o
  -6   3   2     1784.48     1704.51     23.65 o
  -5   3   2     4395.94     4167.79     56.50 o
  -4   3   2        0.47        5.58      2.69 o
  -3   3   2        4.74        1.54      2.02 o
  -2   3   2     1672.45     1577.95     20.87 o
  -1   3   2      681.74      699.16      9.29 o
   0   3   2      118.24      130.73     10.39 o
   1   3   2    10660.33    10805.10     69.35 o
   2   3   2    14816.59    15242.52    138.63 o
   3   3   2      651.13      673.53     11.75 o
   4   3   2     1856.69     1729.01     26.54 o
   5   3   2      780.38      690.01     18.81 o
   6   3   2        0.16        3.02      4.78 o
   7   3   2     1324.10     1262.39     29.19 o
   8   3   2      844.45      857.76     26.19 o
   9   3   2      640.79      622.21     23.97 o
  10   3   2      486.22      517.86     23.59 o
  11   3   2      782.35      738.55     29.18 o
  12   3   2      323.07      367.71     22.95 o
  13   3   2       43.73       32.03     12.66 o
  14   3   2      102.09      142.74     20.83 o
  15   3   2      174.04      216.02     25.34 o
 -17   4   2       53.88       37.07     19.21 o
 -16   4   2       45.98       38.23     17.59 o
 -15   4   2       15.75       22.95     11.72 o
 -14   4   2       83.22      100.54     17.07 o
 -13   4   2        0.38        3.56      7.96 o
 -12   4   2       18.17        8.74      8.46 o
 -11   4   2      452.79      419.38     23.31 o
 -10   4   2       20.03       15.91      6.25 o
  -9   4   2       27.06       34.86      7.09 o
  -8   4   2      301.66      291.70     12.18 o
  -7   4   2      641.25      631.13     15.62 o
  -6   4   2       73.17       93.58      7.23 o
  -5   4   2      139.28      160.39      7.88 o
  -4   4   2       28.13       15.17      3.23 o
  -3   4   2     1108.99     1075.07     21.05 o
  -2   4   2      889.92      969.29     17.39 o
  -1   4   2     7111.30     7356.82     54.75 o
   0   4   2     1272.74     1240.33     41.71 o
   1   4   2     1637.88     1703.19     17.68 o
   2   4   2       38.67       54.98      4.62 o
   3   4   2      233.30      233.84      7.72 o
   4   4   2     1443.26     1641.12     23.76 o
   5   4   2       10.15       13.61      4.87 o
   6   4   2      272.51      226.73     12.93 o
   7   4   2      255.16      255.70     14.80 o
   8   4   2       76.81       57.40      9.55 o
   9   4   2      205.88      194.13     15.14 o
  10   4   2      116.89      118.35     13.94 o
  11   4   2      379.19      350.73     25.04 o
  12   4   2       44.64       37.25     11.11 o
  13   4   2      100.68      101.48     15.86 o
  14   4   2       20.72       14.57     11.96 o
  15   4   2       11.87        4.60     14.24 o
 -16   5   2      142.72      139.93     25.95 o
 -15   5   2      150.89      149.95     25.30 o
 -14   5   2       40.28       36.24     12.83 o
 -13   5   2      132.53      127.20     17.14 o
 -12   5   2      140.51      159.25     17.37 o
 -11   5   2        0.57        3.04      5.80 o
 -10   5   2       47.05       58.95      8.69 o
  -9   5   2     1652.35     1632.41     28.50 o
  -8   5   2      340.12      316.57     12.76 o
  -7   5   2      340.93      331.75     11.97 o
  -6   5   2      970.29      917.05     19.05 o
  -5   5   2      172.74      141.49      7.72 o
  -4   5   2     1065.22     1207.17     25.35 o
  -3   5   2     1474.60     1454.40     20.60 o
  -2   5   2      882.01      879.07     19.79 o
  -1   5   2       41.02       66.50      4.78 o
   0   5   2      349.14      364.11      8.37 o
   1   5   2     2378.49     2340.99     19.89 o
   2   5   2      412.48      421.63      8.33 o
   3   5   2      501.38      551.94     11.83 o
   4   5   2     1169.20     1225.16     19.57 o
   5   5   2     2347.71     2350.63     35.15 o
   6   5   2       56.83       58.67      8.33 o
   7   5   2      187.97      208.84     13.86 o
   8   5   2      528.01      479.82     20.57 o
   9   5   2        3.55       -2.72      5.66 o
  10   5   2      120.44      112.63     14.06 o
  11   5   2      506.75      547.25     26.17 o
  12   5   2       35.64       35.34     11.13 o
  13   5   2        4.94        5.98      9.06 o
  14   5   2        0.66        2.70     13.10 o
  15   5   2      130.61      160.91     27.87 o
 -16   6   2       19.01        9.75     14.84 o
 -15   6   2       80.89       98.18     22.18 o
 -14   6   2      235.73      234.14     27.99 o
 -13   6   2      149.84      164.84     24.84 o
 -12   6   2        2.25       -0.10      7.21 o
 -11   6   2      503.95      525.73     20.49 o
 -10   6   2      236.18      218.50     12.71 o
  -9   6   2      209.73      205.46     11.77 o
  -8   6   2      983.35      930.48     20.76 o
  -7   6   2     1092.49     1110.59     23.20 o
  -6   6   2     1881.40     1918.24     33.90 o
  -5   6   2       19.00       32.38      6.40 o
  -4   6   2     2667.25     2611.88     40.06 o
  -3   6   2        7.69       42.51      4.85 o
  -2   6   2      150.35      204.49      7.76 o
  -1   6   2     3337.71     3155.74     66.65 o
   0   6   2     6368.34     6378.57     57.13 o
   1   6   2      105.26      123.92      6.74 o
   2   6   2     3139.21     3062.91     29.24 o
   3   6   2     4568.49     4408.65     42.38 o
   4   6   2       31.78       29.63      7.65 o
   5   6   2        2.11        1.82      5.29 o
   6   6   2      638.48      622.62     23.16 o
   7   6   2      329.87      313.36     16.40 o
   8   6   2       59.55       66.03     10.00 o
   9   6   2     1079.37     1123.14     32.68 o
  10   6   2      662.75      649.70     27.04 o
  11   6   2        0.13        2.86      8.03 o
  12   6   2       18.19        1.14      9.75 o
  13   6   2      697.95      792.10     42.09 o
  14   6   2       27.28       22.82     14.00 o
 -16   7   2        0.09       -6.04     14.92 o
 -15   7   2        7.51       17.18     15.12 o
 -14   7   2       27.72       32.98     15.54 o
 -13   7   2       33.08       35.85     15.30 o
 -12   7   2       12.03       11.89     10.11 o
 -11   7   2       72.39       50.30     12.78 o
 -10   7   2      107.58       91.57      9.49 o
  -9   7   2      133.96      113.60      9.56 o
  -8   7   2      603.18      533.94     21.55 o
  -7   7   2       76.94       85.79     10.52 o
  -6   7   2        6.51        2.02      5.14 o
  -5   7   2      152.15      143.51      8.35 o
  -4   7   2        3.84        8.98      3.62 o
  -3   7   2        4.14        0.36      3.38 o
  -2   7   2       85.22       93.02      6.34 o
  -1   7   2        1.86        4.46      2.43 o
   0   7   2      600.38      562.83     13.37 o
   1   7   2      325.79      343.02     11.12 o
   2   7   2      417.12      439.68     11.69 o
   3   7   2       34.37       49.96      4.97 o
   4   7   2       22.87       25.80      6.17 o
   5   7   2       56.23       67.88      8.91 o
   6   7   2      138.38      130.08     12.85 o
   7   7   2        1.82        0.19      5.76 o
   8   7   2      251.85      236.28     18.35 o
   9   7   2       69.62       59.64     12.31 o
  10   7   2      101.28      125.27     14.40 o
  11   7   2        5.36        8.22      9.84 o
  12   7   2       74.84       75.85     16.47 o
  13   7   2        1.80       -7.66      9.95 o
  14   7   2       16.88       10.43     19.28 o
 -15   8   2       32.14       41.52     18.25 o
 -14   8   2      427.30      412.38     35.79 o
 -13   8   2      157.31      147.19     20.75 o
 -12   8   2      301.03      344.66     26.42 o
 -11   8   2      352.11      321.45     21.49 o
 -10   8   2      432.14      438.57     19.65 o
  -9   8   2      172.68      169.26     13.06 o
  -8   8   2      423.67      423.23     20.11 o
  -7   8   2      400.32      412.34     19.05 o
  -6   8   2       71.31       67.18      7.44 o
  -5   8   2      510.06      526.58     14.96 o
  -4   8   2      262.25      236.72     11.36 o
  -3   8   2     2068.16     2165.43     38.38 o
  -2   8   2      199.86      215.08     10.17 o
  -1   8   2     1171.63     1098.04     29.94 o
   0   8   2     1749.77     1717.99     24.50 o
   1   8   2      213.15      228.55     13.27 o
   2   8   2      815.80      814.49     16.87 o
   3   8   2      360.20      354.97     11.12 o
   4   8   2     1244.45     1222.59     19.99 o
   5   8   2      369.37      373.02     16.76 o
   6   8   2      199.38      186.06     13.72 o
   7   8   2      174.10      196.72     17.55 o
   8   8   2       98.30      103.55     13.94 o
   9   8   2      124.80      141.01     21.34 o
  10   8   2       34.29       31.78     14.56 o
  11   8   2      192.60      192.07     25.87 o
  12   8   2      111.32       92.01     21.43 o
  13   8   2       23.51        4.02     13.82 o
  14   8   2       96.12      140.37     27.61 o
 -15   9   2       43.21       30.88     17.59 o
 -14   9   2        5.96       -3.68     12.57 o
 -13   9   2       28.59       18.18     12.33 o
 -12   9   2      538.98      594.45     32.86 o
 -11   9   2       33.83       15.27      9.22 o
 -10   9   2      250.34      259.18     19.37 o
  -9   9   2     1775.30     1640.97     40.56 o
  -8   9   2      410.86      443.04     21.12 o
  -7   9   2       11.21       15.98      7.22 o
  -6   9   2      195.30      216.99     11.73 o
  -5   9   2      349.04      379.65     13.66 o
  -4   9   2        5.56        3.86      4.50 o
  -3   9   2     1156.07     1247.51     27.87 o
  -2   9   2     3094.64     2835.78    200.76 o
  -1   9   2      465.84      468.95     13.30 o
   0   9   2     1779.94     1819.72     25.06 o
   1   9   2     2858.68     2794.52     45.03 o
   2   9   2      226.45      219.55      9.64 o
   3   9   2      505.66      497.89     13.76 o
   4   9   2      124.19      109.60      7.80 o
   5   9   2      439.68      439.58     18.53 o
   6   9   2       28.24       28.17      6.83 o
   7   9   2     1056.06      878.21     31.01 o
   8   9   2      692.35      717.56     37.94 o
   9   9   2       11.66        7.41     11.39 o
  10   9   2       10.74        8.41     11.91 o
  11   9   2      140.63      165.95     26.01 o
  12   9   2      121.97      117.23     24.22 o
  13   9   2        0.01        2.31     13.95 o
 -15  10   2       12.04       13.44     20.57 o
 -14  10   2       26.23       29.05     14.57 o
 -13  10   2       11.03        2.31     10.91 o
 -12  10   2        1.27        7.96     10.73 o
 -11  10   2        2.16        7.25      8.74 o
 -10  10   2       17.51       14.91      8.89 o
  -9  10   2       25.93       19.61      8.67 o
  -8  10   2       19.43       16.01      8.11 o
  -7  10   2      911.31      866.41     28.41 o
  -6  10   2       27.26       16.33      7.29 o
  -5  10   2       29.33       33.34      8.04 o
  -4  10   2        2.30        5.84      4.99 o
  -3  10   2       85.03       79.87      9.02 o
  -2  10   2      129.79      113.32     11.75 o
  -1  10   2      294.60      289.04     10.97 o
   0  10   2       56.68       55.62      6.90 o
   1  10   2      883.99      942.55     21.68 o
   2  10   2      381.78      380.07     12.92 o
   3  10   2      156.16      167.49     10.23 o
   4  10   2       60.81       42.00      9.36 o
   5  10   2       21.43       18.57      5.79 o
   6  10   2        3.54       -3.37      5.71 o
   7  10   2      254.09      212.66     27.64 o
   8  10   2       40.33       47.66     15.00 o
   9  10   2        2.22        2.45      9.62 o
  10  10   2       10.42        6.18     11.70 o
  11  10   2        7.79        8.85     12.92 o
  12  10   2        1.57      -13.13     12.47 o
  13  10   2       43.30       23.13     16.62 o
 -14  11   2        1.20       11.76     15.55 o
 -13  11   2      328.29      351.41     30.09 o
 -12  11   2      136.48      127.67     20.23 o
 -11  11   2       38.93       33.99     11.49 o
 -10  11   2      128.15      117.80     16.07 o
  -9  11   2      181.71      204.63     17.81 o
  -8  11   2      145.15      139.06     14.88 o
  -7  11   2       85.80       76.26     11.83 o
  -6  11   2      353.76      341.13     19.06 o
  -5  11   2      432.65      372.46     18.55 o
  -4  11   2       11.08       11.78      6.42 o
  -3  11   2      614.48      599.63     20.85 o
  -2  11   2     1209.28     1287.11     27.03 o
  -1  11   2      172.94      181.23     10.73 o
   0  11   2      164.67      185.86     10.97 o
   1  11   2     3288.89     3303.18     52.85 o
   2  11   2      474.18      501.87     16.60 o
   3  11   2       46.78       33.51      6.74 o
   4  11   2      524.82      478.48     20.79 o
   5  11   2       13.06       16.49      7.56 o
   6  11   2      115.29       97.52     13.06 o
   7  11   2      245.54      245.90     18.80 o
   8  11   2      363.43      337.18     24.57 o
   9  11   2      241.61      280.84     24.03 o
  10  11   2        1.39        8.30     12.25 o
  11  11   2      239.00      246.77     30.97 o
  12  11   2       80.84       83.38     23.23 o
 -13  12   2       10.85       19.75     16.19 o
 -12  12   2       16.29       20.33     13.38 o
 -11  12   2      120.42      106.95     16.70 o
 -10  12   2      494.09      478.65     26.78 o
  -9  12   2        4.78        4.76      8.61 o
  -8  12   2       16.21       14.63      8.46 o
  -7  12   2      335.06      348.34     20.97 o
  -6  12   2      763.72      747.19     27.45 o
  -5  12   2      575.52      565.89     23.42 o
  -4  12   2     1151.33     1159.94     31.12 o
  -3  12   2       79.36      100.84     14.36 o
  -2  12   2      426.30      357.85     69.97 o
  -1  12   2      219.60      234.02     12.48 o
   0  12   2     1248.98     1264.93     26.29 o
   1  12   2      325.67      324.63     13.83 o
   2  12   2      395.03      412.20     16.02 o
   3  12   2      287.79      241.32     25.10 o
   4  12   2       36.65       41.82      9.40 o
   5  12   2      272.80      264.04     18.03 o
   6  12   2      313.15      331.74     20.82 o
   7  12   2      561.23      536.49     25.81 o
   8  12   2        0.56       -4.28      8.59 o
   9  12   2       97.52       96.42     21.40 o
  10  12   2      354.88      394.56     36.17 o
  11  12   2       21.54       35.29     18.84 o
  12  12   2       97.23       99.51     25.31 o
 -13  13   2        6.33       -4.66     14.82 o
 -12  13   2        0.13       14.10     13.19 o
 -11  13   2        3.26        9.85     12.26 o
 -10  13   2       26.60       26.96     11.50 o
  -9  13   2        0.80       -1.13      8.67 o
  -8  13   2       14.25       17.52      9.47 o
  -7  13   2      113.29      106.97     14.34 o
  -6  13   2        0.60        8.68      7.69 o
  -5  13   2       39.71       36.19      9.55 o
  -4  13   2       24.92       15.52      7.45 o
  -3  13   2      184.86      190.09     16.39 o
  -2  13   2       24.26       26.26      6.93 o
  -1  13   2      254.38      252.36     18.33 o
   0  13   2       12.19        7.73      5.63 o
   1  13   2        0.09        2.49      4.98 o
   2  13   2       72.22       79.82     11.45 o
   3  13   2        5.89        4.68      7.04 o
   4  13   2        5.31        7.23      7.26 o
   5  13   2        2.33        1.37      7.27 o
   6  13   2        3.97        3.00      7.65 o
   7  13   2        1.78        2.58      9.21 o
   8  13   2        8.26       11.32     13.33 o
   9  13   2       90.59       87.41     21.48 o
  10  13   2       52.02       52.15     19.48 o
  11  13   2       28.05       30.56     18.50 o
 -12  14   2       20.24       32.69     16.51 o
 -11  14   2       58.98       78.73     18.91 o
 -10  14   2      227.67      247.36     26.55 o
  -9  14   2       10.11        6.98      9.65 o
  -8  14   2      498.98      583.02     28.58 o
  -7  14   2      118.73      129.57     16.12 o
  -6  14   2      189.04      192.13     17.31 o
  -5  14   2      170.97      172.64     16.26 o
  -4  14   2      473.42      485.82     20.84 o
  -3  14   2      256.08      267.69     19.65 o
  -2  14   2        5.80        8.45      7.21 o
  -1  14   2      608.75      598.75     27.08 o
   0  14   2      304.84      264.25     22.54 o
   1  14   2       22.30       22.00      9.31 o
   2  14   2      349.37      371.99     18.26 o
   3  14   2      234.80      238.23     17.73 o
   4  14   2      295.45      232.43     54.25 o
   5  14   2        6.76       -0.03      8.80 o
   6  14   2       89.31      110.88     20.48 o
   7  14   2       90.09      100.22     18.23 o
   8  14   2        2.00        1.07     12.38 o
   9  14   2      190.11      162.75     27.02 o
  10  14   2       54.09       32.24     18.56 o
 -11  15   2       21.65       16.74     14.08 o
 -10  15   2        0.38       -1.81     11.51 o
  -9  15   2      462.17      488.14     33.72 o
  -8  15   2       72.96       50.66     15.16 o
  -7  15   2        0.43       -2.07      8.32 o
  -6  15   2      259.15      249.70     20.24 o
  -5  15   2      178.06      195.93     16.04 o
  -4  15   2       81.48       65.67     13.39 o
  -3  15   2     1006.60      837.34    152.25 o
  -2  15   2      165.40      180.49     18.06 o
  -1  15   2        9.96       13.40      9.14 o
   0  15   2        0.49       -3.40      8.01 o
   1  15   2      410.97      442.96     29.49 o
   2  15   2       49.43       31.70     12.90 o
   3  15   2       14.80       16.33      8.97 o
   4  15   2      144.76      129.35     18.17 o
   5  15   2      368.78      403.83     28.16 o
   6  15   2       11.57        8.69     10.87 o
   7  15   2       75.91       60.43     15.99 o
   8  15   2      325.63      345.57     34.58 o
   9  15   2        0.36        8.40     14.68 o
 -10  16   2       13.03        3.01     13.42 o
  -9  16   2        2.00       -2.05     11.53 o
  -8  16   2       11.59       12.54     11.85 o
  -7  16   2       27.72       30.32     13.57 o
  -6  16   2        7.47       11.47     11.57 o
  -5  16   2       43.32       41.15     11.99 o
  -4  16   2        2.63        4.18      7.44 o
  -3  16   2       10.04       10.11      7.91 o
  -2  16   2        1.06       12.33     10.26 o
  -1  16   2        0.25       -1.68      9.66 o
   0  16   2       38.97       32.28     13.61 o
   1  16   2        8.44        5.68     11.30 o
   2  16   2       59.43       33.29     17.77 o
   3  16   2        9.45        5.32     13.90 o
   4  16   2       10.18       15.04     13.16 o
   5  16   2       23.65       16.97     11.16 o
   6  16   2        0.00        6.51     11.00 o
   7  16   2        0.16        4.37     11.54 o
   8  16   2        0.03       -1.66     14.34 o
  -8  17   2      110.62      101.46     20.35 o
  -7  17   2       44.94       42.11     15.75 o
  -6  17   2      420.93      473.35     38.56 o
  -5  17   2       91.06      132.44     23.89 o
  -4  17   2       15.26       15.23     11.44 o
  -3  17   2       85.61       60.86     13.19 o
  -2  17   2      264.86      310.71     25.27 o
  -1  17   2       13.48        6.40     11.57 o
   0  17   2      118.82      140.33     27.45 o
   1  17   2      146.17      146.10     28.97 o
   2  17   2      114.09      171.53     30.91 o
   3  17   2        0.06       -7.59     14.41 o
   4  17   2       96.93       89.31     26.33 o
   5  17   2      129.09      158.71     26.56 o
   6  17   2       33.89       26.57     16.24 o
   7  17   2       67.21       58.46     24.33 o
  -7  18   2       68.11       75.90     23.39 o
  -6  18   2       28.63       18.24     16.29 o
  -5  18   2       63.87       66.00     20.87 o
  -4  18   2       18.65       24.10     15.72 o
  -3  18   2       94.51       85.92     25.16 o
  -2  18   2       42.50       45.66     17.14 o
  -1  18   2      248.73      296.92     36.79 o
   0  18   2      100.87      132.02     28.54 o
   1  18   2        1.26       -8.77     15.09 o
   2  18   2       58.13       71.25     24.57 o
   3  18   2       17.43       -4.68     18.12 o
   4  18   2      117.62       91.77     28.21 o
   5  18   2       18.51       30.63     22.78 o
  -4  19   2        0.58       20.61     29.43 o
  -3  19   2       26.37        6.52     24.76 o
  -2  19   2        2.66        8.38     24.83 o
  -1  19   2       10.86        4.38     14.16 o
   0  19   2        0.65       -4.81     17.01 o
   1  19   2        7.47       13.72     19.99 o
   2  19   2        4.60       -4.31     17.09 o
 -17   1   3        7.62        7.07     12.49 o
 -16   1   3      159.57      185.18     22.26 o
 -15   1   3      281.76      297.11     24.83 o
 -14   1   3       44.52       42.68     12.75 o
 -13   1   3      577.22      601.24     29.42 o
 -12   1   3     1976.83     1961.46     48.35 o
 -11   1   3      104.09      105.43     13.81 o
 -10   1   3      354.70      336.91     19.33 o
  -9   1   3     1199.55     1106.83     27.19 o
  -8   1   3      315.32      295.38     14.16 o
  -7   1   3     1103.31     1103.36     20.61 o
  -6   1   3       93.63       41.71      4.77 o
  -5   1   3     3154.40     3153.65     32.30 o
  -4   1   3     1933.19     1958.91     19.24 o
  -3   1   3     7318.28     7473.33     98.29 o
  -2   1   3     3589.63     3668.00     27.20 o
  -1   1   3      258.84      275.76      7.82 o
   0   1   3     5076.59     5628.32     53.30 o
   1   1   3      307.88      410.47      9.91 o
   2   1   3     6613.12     6962.30     58.17 o
   3   1   3      543.71      516.47     11.89 o
   4   1   3     1560.74     1473.15     21.74 o
   5   1   3     3979.68     3870.54     38.39 o
   6   1   3       80.85       81.01      8.00 o
   7   1   3     1251.15     1224.15     25.77 o
   8   1   3     1420.92     1491.96     30.24 o
   9   1   3       51.97       57.96      9.91 o
  10   1   3      297.15      267.97     18.23 o
  11   1   3       39.14       34.06     11.43 o
  12   1   3        1.96        0.91      8.95 o
  13   1   3       42.61       51.84     14.49 o
  14   1   3      107.82      139.46     21.30 o
  15   1   3      101.01      131.85     22.70 o
 -17   2   3       32.20       19.04     16.23 o
 -16   2   3       56.83       39.84     14.38 o
 -15   2   3      123.80      113.77     18.37 o
 -14   2   3      497.57      547.54     29.87 o
 -13   2   3      221.63      217.17     19.65 o
 -12   2   3        2.32        4.80      7.93 o
 -11   2   3     1752.28     1632.30     41.91 o
 -10   2   3      825.26      831.90     25.42 o
  -9   2   3      235.20      205.40     13.13 o
  -8   2   3      255.70      249.30     16.70 o
  -7   2   3      296.48      256.66     10.87 o
  -6   2   3      951.01     1092.74     20.54 o
  -5   2   3     2182.39     2055.65     30.41 o
  -4   2   3     7028.74     7076.29     91.00 o
  -3   2   3     4602.07     4789.61     69.50 o
  -2   2   3     1329.56     1478.66     24.31 o
  -1   2   3     1141.44     1019.58     15.38 o
   0   2   3      807.33      750.32     61.15 o
   1   2   3        3.93        4.44      2.02 o
   2   2   3      861.88      674.98      9.46 o
   3   2   3     2363.16     2381.96     24.03 o
   4   2   3        8.56        9.09      3.39 o
   5   2   3      197.95      194.50      7.23 o
   6   2   3     1220.75     1182.28     19.74 o
   7   2   3      920.51      955.11     26.36 o
   8   2   3        5.68       -2.75      5.45 o
   9   2   3      648.09      652.34     24.91 o
  10   2   3       15.59       16.01      8.25 o
  11   2   3       25.01       19.57      8.88 o
  12   2   3       15.53       11.30     10.10 o
  13   2   3      382.18      445.03     30.32 o
  14   2   3       12.93        5.75     11.17 o
 -17   3   3       43.36       43.59     18.58 o
 -16   3   3       11.07       14.91     14.88 o
 -15   3   3        4.76        7.29     10.03 o
 -14   3   3       30.62       21.55     11.00 o
 -13   3   3       39.08       33.71     11.47 o
 -12   3   3       21.77       12.31      8.79 o
 -11   3   3      181.65      172.53     14.11 o
 -10   3   3      266.71      263.67     15.59 o
  -9   3   3      468.61      490.54     16.87 o
  -8   3   3       20.72       17.46      5.21 o
  -7   3   3      129.73      137.25      8.64 o
  -6   3   3       39.97       54.01      6.10 o
  -5   3   3      233.69      279.68     10.07 o
  -4   3   3      488.20      489.17     12.99 o
  -3   3   3      482.62      489.17     16.32 o
  -2   3   3       69.77       67.29      6.48 o
  -1   3   3       49.90       57.94      4.24 o
   0   3   3        2.59        4.20      1.94 o
   1   3   3     1836.13     1821.48     54.55 o
   2   3   3       56.35       57.01      4.72 o
   3   3   3     1819.03     1841.48     25.76 o
   4   3   3     1068.45     1089.35     22.22 o
   5   3   3       76.31       94.33      8.92 o
   6   3   3       19.27       22.24      6.24 o
   7   3   3      278.15      262.83     15.30 o
   8   3   3      210.60      184.93     14.42 o
   9   3   3       29.41       21.20      8.00 o
  10   3   3      310.27      305.06     19.60 o
  11   3   3       78.14       52.52     11.40 o
  12   3   3       30.95       23.22     10.20 o
  13   3   3        3.19        3.84     10.33 o
  14   3   3       87.51       82.79     20.88 o
 -17   4   3      262.18      252.99     32.27 o
 -16   4   3      162.75      172.13     26.80 o
 -15   4   3      154.62      161.65     25.13 o
 -14   4   3      752.15      771.79     35.13 o
 -13   4   3       36.55       43.95     12.02 o
 -12   4   3       60.30       65.17     12.80 o
 -11   4   3      791.90      742.46     25.43 o
 -10   4   3      228.60      198.42     13.83 o
  -9   4   3      129.80      128.56     10.18 o
  -8   4   3     3596.08     3566.92     44.31 o
  -7   4   3     2120.10     2053.32     27.02 o
  -6   4   3      369.42      409.37     12.43 o
  -5   4   3     1591.83     1549.92     24.65 o
  -4   4   3     2769.93     2607.00     40.55 o
  -3   4   3      330.59      289.89      8.97 o
  -2   4   3       17.37        3.63      1.86 o
  -1   4   3     5996.87     6304.56     90.44 o
   0   4   3     1966.24     1917.82     32.43 o
   1   4   3      108.87       64.98     14.08 o
   2   4   3       42.07       40.29      3.96 o
   3   4   3     7324.36     7225.22     54.54 o
   4   4   3       30.25       25.42      5.39 o
   5   4   3      853.22      920.33     22.81 o
   6   4   3     1942.40     2017.23     35.73 o
   7   4   3      407.31      370.22     17.71 o
   8   4   3      138.55      130.42     12.94 o
   9   4   3     1231.20     1320.08     35.31 o
  10   4   3      307.13      299.79     19.83 o
  11   4   3      163.91      143.55     16.26 o
  12   4   3      158.11      173.38     18.40 o
  13   4   3      153.89      168.17     22.35 o
  14   4   3        6.27        1.04     12.50 o
 -17   5   3       77.50       70.33     21.74 o
 -16   5   3       64.95       74.63     21.29 o
 -15   5   3      108.50       72.29     19.31 o
 -14   5   3        7.04        9.43     12.62 o
 -13   5   3      285.18      295.68     28.16 o
 -12   5   3      584.50      645.91     27.75 o
 -11   5   3       42.98       35.44      8.73 o
 -10   5   3      427.03      411.64     16.91 o
  -9   5   3      666.80      684.17     18.81 o
  -8   5   3     1412.63     1371.62     24.25 o
  -7   5   3     3374.68     3265.07     66.94 o
  -6   5   3     2148.65     2069.41     42.88 o
  -5   5   3     1984.26     1852.60     33.97 o
  -4   5   3       78.82      107.20      9.07 o
  -3   5   3      243.24      388.38     11.07 o
  -2   5   3     6788.44     7292.83    119.76 o
  -1   5   3     1213.14     1288.09     17.61 o
   0   5   3      378.69      317.23      8.65 o
   1   5   3     5530.47     5468.45     87.54 o
   2   5   3       27.87       32.30      3.86 o
   3   5   3     3148.88     3386.22     32.50 o
   4   5   3     2171.40     2089.27     34.41 o
   5   5   3      695.99      662.27     21.95 o
   6   5   3        0.44        2.44      5.26 o
   7   5   3      112.28      112.80     11.49 o
   8   5   3       84.19       94.94     11.72 o
   9   5   3        4.04        2.16      6.69 o
  10   5   3      275.12      300.87     19.98 o
  11   5   3      346.14      325.60     21.93 o
  12   5   3      470.20      482.38     30.67 o
  13   5   3      224.13      257.47     25.93 o
  14   5   3        5.85        2.32     11.59 o
 -16   6   3        0.08        2.69     13.83 o
 -15   6   3       76.38       91.93     21.93 o
 -14   6   3       12.34       -1.70     11.12 o
 -13   6   3       55.13       23.52     12.85 o
 -12   6   3        0.68       -3.79      7.61 o
 -11   6   3       71.52       62.40      9.44 o
 -10   6   3      223.20      220.51     12.77 o
  -9   6   3     2713.26     2608.70     44.91 o
  -8   6   3       26.89       24.95      6.11 o
  -7   6   3        0.45        0.52      3.90 o
  -6   6   3       18.93       14.69      5.64 o
  -5   6   3      695.15      706.34     22.24 o
  -4   6   3      184.58      214.66     12.54 o
  -3   6   3       27.43       37.71      4.92 o
  -2   6   3      262.20      354.68      8.94 o
  -1   6   3     2530.57     2993.46     25.88 o
   0   6   3      219.13      212.47      7.27 o
   1   6   3      127.27      134.58      6.96 o
   2   6   3     1043.47     1091.29     27.54 o
   3   6   3      541.56      583.93     13.48 o
   4   6   3      739.46      787.29     17.61 o
   5   6   3      115.99      114.22     11.25 o
   6   6   3        1.55        4.71      5.79 o
   7   6   3       29.22       32.07      8.82 o
   8   6   3       81.90      102.38     12.04 o
   9   6   3        1.00       -0.50      6.50 o
  10   6   3       32.37       17.01     10.29 o
  11   6   3        0.47        7.45      9.70 o
  12   6   3       37.86       27.06     13.32 o
  13   6   3        6.31        8.99     11.96 o
  14   6   3       83.92      101.88     20.19 o
 -16   7   3      227.59      211.24     30.39 o
 -15   7   3       49.83       32.49     16.32 o
 -14   7   3        0.73       -5.18     11.71 o
 -13   7   3      191.64      228.38     26.70 o
 -12   7   3      354.50      332.99     28.78 o
 -11   7   3       17.10       21.22      7.60 o
 -10   7   3      868.43      874.81     26.17 o
  -9   7   3      982.37      952.10     25.96 o
  -8   7   3       31.18       35.90      8.50 o
  -7   7   3      100.60       79.31     10.03 o
  -6   7   3     1515.18     1481.41     38.13 o
  -5   7   3      468.25      442.23     18.93 o
  -4   7   3       76.52      109.90     10.22 o
  -3   7   3     2512.94     2618.15     44.77 o
  -2   7   3     2179.09     2140.35     24.30 o
  -1   7   3       20.38       18.50      3.66 o
   0   7   3     1442.09     1460.38     18.18 o
   1   7   3     2531.79     2383.88     22.86 o
   2   7   3      131.80       88.53     10.19 o
   3   7   3      645.19      648.95     14.12 o
   4   7   3       59.95       66.63      6.13 o
   5   7   3     1194.26     1193.49     22.91 o
   6   7   3        4.02        9.45      5.18 o
   7   7   3      846.83      890.43     29.91 o
   8   7   3      387.29      390.08     28.73 o
   9   7   3       32.54       18.59     12.01 o
  10   7   3        9.30       11.96     11.77 o
  11   7   3      410.67      390.39     34.04 o
  12   7   3       28.94       14.64     13.80 o
  13   7   3       18.89       30.86     17.49 o
 -16   8   3        0.18       -5.17     14.42 o
 -15   8   3       54.80       60.35     19.99 o
 -14   8   3       63.94       54.24     17.94 o
 -13   8   3        5.33        0.16     10.51 o
 -12   8   3       37.59       35.10     10.74 o
 -11   8   3      408.00      437.56     20.78 o
 -10   8   3      217.26      220.64     15.19 o
  -9   8   3        8.57        5.66      6.53 o
  -8   8   3        5.45        7.75      6.44 o
  -7   8   3     1022.23      976.20     27.95 o
  -6   8   3        6.24        9.72      6.10 o
  -5   8   3      449.61      428.08     19.40 o
  -4   8   3     1629.01     1648.20     46.04 o
  -3   8   3      371.91      382.09     13.59 o
  -2   8   3      115.44      105.34      6.73 o
  -1   8   3     1528.97     1482.56     21.26 o
   0   8   3       61.45       73.73      5.22 o
   1   8   3       27.89       31.68      4.52 o
   2   8   3     1242.94     1232.48     17.93 o
   3   8   3      930.11      890.46     19.36 o
   4   8   3      108.29      109.94      9.06 o
   5   8   3        6.18        0.54      5.64 o
   6   8   3       61.59       65.44     14.48 o
   7   8   3        0.58       -2.40      8.30 o
   8   8   3        0.20       -6.95      7.85 o
   9   8   3       15.30       -0.02      9.82 o
  10   8   3      205.45      196.42     25.79 o
  11   8   3       36.32       22.68     14.69 o
  12   8   3       10.60        4.29     13.82 o
  13   8   3      434.12      416.14     39.31 o
 -15   9   3       44.55       51.13     19.43 o
 -14   9   3       15.42       16.23     15.02 o
 -13   9   3       77.82       79.50     19.80 o
 -12   9   3        5.76        9.86      8.86 o
 -11   9   3      146.64      149.82     16.66 o
 -10   9   3        0.69        1.90      6.12 o
  -9   9   3       94.16       93.36     12.97 o
  -8   9   3       44.43       30.65      9.06 o
  -7   9   3      498.91      523.01     21.68 o
  -6   9   3      352.34      320.20     17.13 o
  -5   9   3       18.55       18.66      7.50 o
  -4   9   3       15.46       22.55      7.31 o
  -3   9   3       84.00       67.34      6.69 o
  -2   9   3       19.21       22.12      4.65 o
  -1   9   3      785.98      806.56     24.26 o
   0   9   3      126.71      120.12      8.15 o
   1   9   3     1140.03     1122.79     19.04 o
   2   9   3      211.36      207.04     11.16 o
   3   9   3       47.73       44.58      6.57 o
   4   9   3      840.62      781.40     28.21 o
   5   9   3       11.86        2.01      6.58 o
   6   9   3      103.63       96.39     16.73 o
   7   9   3      126.84       93.83     17.77 o
   8   9   3        0.84      -11.47      8.02 o
   9   9   3       78.76      106.71     19.68 o
  10   9   3        9.41       20.88     13.61 o
  11   9   3       98.06       89.36     21.40 o
  12   9   3        4.10        8.98     14.81 o
  13   9   3        4.73        2.75     14.25 o
 -15  10   3      114.91      117.62     25.44 o
 -14  10   3      296.42      283.16     36.08 o
 -13  10   3        5.93        8.61     11.86 o
 -12  10   3      273.33      277.35     22.52 o
 -11  10   3      199.09      186.85     18.62 o
 -10  10   3      226.43      230.17     16.42 o
  -9  10   3        2.57        2.84      7.15 o
  -8  10   3       70.17       91.50     12.55 o
  -7  10   3      744.72      704.66     25.74 o
  -6  10   3      149.73      156.34     13.57 o
  -5  10   3     1673.71     1612.68     38.60 o
  -4  10   3     1103.32     1149.05     31.46 o
  -3  10   3      304.83      273.96     52.27 o
  -2  10   3      434.17      437.54     16.08 o
  -1  10   3     1369.83     1184.29    217.00 o
   0  10   3     2809.44     2827.51     36.00 o
   1  10   3      550.05      592.18     14.33 o
   2  10   3      202.58      209.12     11.69 o
   3  10   3      128.58       86.36     25.34 o
   4  10   3       13.96       13.43      6.72 o
   5  10   3     1245.07     1255.87     34.26 o
   6  10   3      537.99      539.80     26.78 o
   7  10   3      394.38      408.37     25.53 o
   8  10   3        7.25        0.25      9.92 o
   9  10   3       86.77       80.56     19.23 o
  10  10   3      147.71      136.09     24.04 o
  11  10   3       62.35       65.93     19.71 o
  12  10   3      202.56      208.73     30.75 o
 -14  11   3       24.60       11.26     15.77 o
 -13  11   3       25.56       35.40     14.14 o
 -12  11   3      327.36      369.88     26.06 o
 -11  11   3        0.73       -6.21      7.96 o
 -10  11   3        0.62       -1.72      7.80 o
  -9  11   3      245.96      220.16     18.49 o
  -8  11   3        0.42        5.58      7.20 o
  -7  11   3      237.05      247.43     17.57 o
  -6  11   3       14.78       10.80      7.15 o
  -5  11   3      846.24      844.55     32.02 o
  -4  11   3       35.39       37.63      9.37 o
  -3  11   3      343.28      275.84     60.83 o
  -2  11   3      278.52      290.05     14.00 o
  -1  11   3       40.84       36.36      6.52 o
   0  11   3       97.25       96.21      9.03 o
   1  11   3      167.62      178.79     10.61 o
   2  11   3        0.35        2.12      5.75 o
   3  11   3      186.45      161.94     13.84 o
   4  11   3      165.28      181.64     15.26 o
   5  11   3      157.63      163.84     15.25 o
   6  11   3       44.40       36.65     11.38 o
   7  11   3       33.40       26.55     10.78 o
   8  11   3       39.26       46.41     13.29 o
   9  11   3        7.41        6.00     10.36 o
  10  11   3       58.12       80.62     17.33 o
  11  11   3       45.19       43.40     18.23 o
  12  11   3       31.20       31.87     18.17 o
 -14  12   3        0.18       -0.83     16.64 o
 -13  12   3        0.52        3.47     10.57 o
 -12  12   3        2.38        0.48     10.09 o
 -11  12   3        8.72        9.87      9.70 o
 -10  12   3       99.88       94.68     15.55 o
  -9  12   3        1.72        0.89      7.76 o
  -8  12   3      145.72      139.23     15.58 o
  -7  12   3      102.61       94.95     14.91 o
  -6  12   3        5.88        2.04      6.74 o
  -5  12   3      290.89      261.07     17.30 o
  -4  12   3       13.01       14.55      7.86 o
  -3  12   3      121.67       75.92     28.90 o
  -2  12   3        3.82        2.19      5.33 o
  -1  12   3      957.22      950.66     26.24 o
   0  12   3      378.62      386.95     15.71 o
   1  12   3       49.28       49.17      8.29 o
   2  12   3      412.08      423.06     18.27 o
   3  12   3        1.03       -2.60      5.77 o
   4  12   3       20.34       16.72      7.75 o
   5  12   3       54.41       45.21     10.68 o
   6  12   3      151.16      117.37     21.32 o
   7  12   3       27.98       27.96     12.70 o
   8  12   3        6.95       -1.21      8.67 o
   9  12   3       11.62        5.67     10.34 o
  10  12   3      154.06      162.87     27.17 o
  11  12   3       10.95       -6.75     13.12 o
 -13  13   3      465.34      507.48     37.35 o
 -12  13   3       26.65       14.85     12.28 o
 -11  13   3       34.97       11.13     10.84 o
 -10  13   3       49.68       54.44     13.51 o
  -9  13   3      145.04      178.15     18.53 o
  -8  13   3       90.70       78.79     13.71 o
  -7  13   3       44.37       60.70     11.96 o
  -6  13   3     1524.96     1489.05     39.46 o
  -5  13   3      179.28      169.85     15.35 o
  -4  13   3       18.32       20.53      7.87 o
  -3  13   3     1181.43     1142.54     60.36 o
  -2  13   3      870.36      852.54     30.71 o
  -1  13   3       42.25       49.35      9.11 o
   0  13   3      262.50      258.86     15.75 o
   1  13   3      977.74      994.14     42.35 o
   2  13   3       40.67       39.13      8.61 o
   3  13   3       58.24       59.95     11.14 o
   4  13   3      786.23      550.01    189.94 o
   5  13   3      626.19      642.51     31.86 o
   6  13   3        6.44        6.66      8.22 o
   7  13   3      483.55      496.36     30.27 o
   8  13   3       58.52       53.17     17.94 o
   9  13   3       70.77       83.44     21.70 o
  10  13   3        5.87       -0.39     13.96 o
 -12  14   3        9.58       20.67     14.73 o
 -11  14   3       38.13       42.99     13.68 o
 -10  14   3      189.94      211.14     21.44 o
  -9  14   3        7.76        3.43      9.37 o
  -8  14   3       54.14       75.96     14.49 o
  -7  14   3       66.15       47.77     11.77 o
  -6  14   3        6.73        9.19      8.61 o
  -5  14   3      254.83      250.83     18.47 o
  -4  14   3      219.60      250.21     17.24 o
  -3  14   3      175.95      192.42     18.03 o
  -2  14   3        2.16        2.32      7.20 o
  -1  14   3       37.43       41.43     11.01 o
   0  14   3       82.13      112.64     17.78 o
   1  14   3       23.31       21.34      9.71 o
   2  14   3       72.18       87.67     12.79 o
   3  14   3      415.43      470.11     23.70 o
   4  14   3        0.90        5.40      7.71 o
   5  14   3      106.16      112.49     15.13 o
   6  14   3      143.00      142.83     17.29 o
   7  14   3       47.26       32.44     16.11 o
   8  14   3        2.15       -6.70     12.67 o
   9  14   3       36.09       36.51     17.82 o
 -11  15   3       18.08       26.53     15.24 o
 -10  15   3      140.75      181.67     24.26 o
  -9  15   3        2.95       -3.92      9.22 o
  -8  15   3        0.06       -4.38      8.49 o
  -7  15   3        0.36       -1.30      8.59 o
  -6  15   3      129.62      152.17     17.02 o
  -5  15   3      128.05      118.80     17.75 o
  -4  15   3        3.44        1.91      7.31 o
  -3  15   3      319.13      349.85     23.52 o
  -2  15   3       19.95       16.23      8.94 o
  -1  15   3       10.55       16.68     11.06 o
   0  15   3      134.30      132.34     19.79 o
   1  15   3      135.83      142.54     20.52 o
   2  15   3       37.89       32.72     19.53 o
   3  15   3        3.75        5.01      8.45 o
   4  15   3       29.55       26.36      9.65 o
   5  15   3        3.14       12.05      9.16 o
   6  15   3        0.53       -3.07      9.90 o
   7  15   3       23.00       27.53     15.83 o
   8  15   3       30.80       49.78     19.25 o
 -10  16   3       69.08       73.81     18.67 o
  -9  16   3      295.22      350.06     29.99 o
  -8  16   3      104.94      106.03     16.86 o
  -7  16   3       44.16       23.69     12.31 o
  -6  16   3       34.95       24.54     10.28 o
  -5  16   3      200.53      196.55     19.19 o
  -4  16   3      456.79      485.81     26.06 o
  -3  16   3       44.11       22.64     11.43 o
  -2  16   3       58.94       31.02     24.14 o
  -1  16   3      237.87      240.51     25.08 o
   0  16   3       36.48       57.59     15.88 o
   1  16   3       29.26       19.49     11.78 o
   2  16   3      188.20      190.76     24.10 o
   3  16   3      229.20      210.96     33.02 o
   4  16   3      109.01       94.53     20.51 o
   5  16   3      148.70      166.51     26.19 o
   6  16   3      165.15      146.54     25.86 o
   7  16   3       91.79       89.12     22.84 o
  -8  17   3       42.77       49.27     19.78 o
  -7  17   3        4.76       -2.70     13.56 o
  -6  17   3       37.00       50.48     15.52 o
  -5  17   3        3.02       -1.77     11.16 o
  -4  17   3        0.85       -2.31     10.17 o
  -3  17   3      273.55      305.88     25.57 o
  -2  17   3        2.68        2.78     10.19 o
  -1  17   3        2.12      -13.42     10.57 o
   0  17   3       23.47       15.51     12.66 o
   1  17   3       90.55       59.44     22.25 o
   2  17   3        7.05        7.02     15.91 o
   3  17   3        5.47       -3.16     15.22 o
   4  17   3       36.27       27.42     19.52 o
   5  17   3       32.17       26.13     16.23 o
   6  17   3        8.32        5.70     18.94 o
  -7  18   3       36.23       24.94     17.41 o
  -6  18   3       20.74       21.94     16.58 o
  -5  18   3       39.89       46.29     23.13 o
  -4  18   3        7.87        0.42     12.38 o
  -3  18   3       32.33       26.98     13.87 o
  -2  18   3       63.87       67.18     22.81 o
  -1  18   3       70.16       72.69     24.04 o
   0  18   3       34.47       41.04     21.35 o
   1  18   3        1.80        9.45     18.03 o
   2  18   3       68.94       82.76     25.29 o
   3  18   3       54.05       47.71     27.43 o
   4  18   3        5.99        4.65     17.78 o
  -3  19   3      141.02      154.19     49.00 o
  -2  19   3       47.89       17.86     20.96 o
  -1  19   3       15.92        2.30     24.02 o
   0  19   3       49.05       47.12     23.53 o
   1  19   3      214.96      274.67     39.59 o
 -17   0   4        6.25       16.57     18.36 o
 -16   0   4       43.28       43.00     20.64 o
 -15   0   4      257.51      242.60     32.71 o
 -14   0   4      393.74      369.38     35.36 o
 -13   0   4       90.21       85.37     20.49 o
 -12   0   4     1025.07      871.87     46.21 o
 -11   0   4     1811.30     1848.06     82.17 o
 -10   0   4     1347.32     1334.37     50.32 o
  -9   0   4     1167.18     1013.55     35.78 o
  -8   0   4     1813.80     1772.83     41.26 o
  -7   0   4       31.08       54.85      9.09 o
  -6   0   4      203.63      217.35     10.54 o
  -5   0   4        3.99       25.58      4.64 o
  -4   0   4    10819.34    10770.09    122.87 o
  -3   0   4     3650.03     4069.89     51.51 o
  -2   0   4     2015.87     2033.48     29.97 o
  -1   0   4     6428.98     5819.56     95.04 o
   0   0   4      428.30      511.87     29.43 o
   1   0   4     1760.86     1844.80     30.94 o
   2   0   4     3402.05     3157.67     59.63 o
   3   0   4     2101.46     2229.57     51.03 o
   4   0   4       48.68       34.95      7.34 o
   5   0   4     1590.67     1556.08     41.11 o
   6   0   4     1121.95     1136.96     33.99 o
   7   0   4     2027.70     2073.12     48.73 o
   8   0   4      171.58      189.56     18.55 o
   9   0   4      839.58      891.53     36.78 o
  10   0   4        4.78        0.51      8.10 o
  11   0   4       16.41        4.91     12.93 o
  12   0   4      336.11      339.09     38.11 o
  13   0   4      480.08      592.05     89.74 o
  14   0   4        9.53       14.41     18.58 o
 -17   1   4       15.33       13.49     13.14 o
 -16   1   4      163.12      152.42     21.02 o
 -15   1   4       91.33      107.43     17.41 o
 -14   1   4        5.94       -0.15      8.72 o
 -13   1   4      328.93      312.58     22.54 o
 -12   1   4      171.05      150.83     16.22 o
 -11   1   4      972.08      867.74     30.86 o
 -10   1   4       43.34       27.41      7.86 o
  -9   1   4      227.16      208.85     13.28 o
  -8   1   4       96.71       82.51      7.15 o
  -7   1   4      798.39      766.45     16.13 o
  -6   1   4       33.23       14.28      3.63 o
  -5   1   4     6037.41     6762.55     57.43 o
  -4   1   4      300.94      316.54     10.43 o
  -3   1   4       99.11       91.31      6.01 o
  -2   1   4       52.10       47.67      4.47 o
  -1   1   4      713.99      790.61     28.76 o
   0   1   4      574.13      540.38     14.62 o
   1   1   4      617.88      528.26     11.84 o
   2   1   4     2130.19     2452.02     23.29 o
   3   1   4      297.67      342.55     10.64 o
   4   1   4      260.05      268.05     10.64 o
   5   1   4      578.47      589.79     16.35 o
   6   1   4      331.88      324.44     13.87 o
   7   1   4       96.90      105.92      9.94 o
   8   1   4      294.07      265.58     14.74 o
   9   1   4       34.12       38.44      9.51 o
  10   1   4       17.69        9.53      7.68 o
  11   1   4      293.73      312.15     24.65 o
  12   1   4       23.88       10.98     10.80 o
  13   1   4       60.65       59.09     16.40 o
  14   1   4       34.59       26.32     16.74 o
 -17   2   4      131.88      145.03     26.14 o
 -16   2   4        4.39       10.11     11.49 o
 -15   2   4       76.10       89.95     16.84 o
 -14   2   4      164.45      167.93     19.04 o
 -13   2   4       16.23       15.72      9.41 o
 -12   2   4      104.14      114.81     14.83 o
 -11   2   4     2192.22     2042.61     40.95 o
 -10   2   4      135.45      125.39     11.89 o
  -9   2   4      621.13      609.21     18.36 o
  -8   2   4      493.94      466.45     15.12 o
  -7   2   4     1261.32     1193.26     21.51 o
  -6   2   4     1380.43     1496.99     20.92 o
  -5   2   4     1200.04     1181.94     24.82 o
  -4   2   4        4.83       10.13      3.41 o
  -3   2   4       87.91      101.82      6.16 o
  -2   2   4     3689.13     3592.54     35.35 o
  -1   2   4     7801.20     8189.62     74.21 o
   0   2   4     2634.02     2520.29    103.90 o
   1   2   4      463.55      436.97     10.58 o
   2   2   4      695.79      621.32     63.10 o
   3   2   4      127.05      109.79      6.70 o
   4   2   4      136.01      146.15      8.36 o
   5   2   4      166.34      160.97      9.52 o
   6   2   4     1298.03     1274.13     24.91 o
   7   2   4       27.35       32.18      7.94 o
   8   2   4      759.15      760.69     26.12 o
   9   2   4      900.90      915.36     30.23 o
  10   2   4       18.52       19.60      8.64 o
  11   2   4       27.01       12.87      9.25 o
  12   2   4       18.27        9.43     10.64 o
  13   2   4        1.39       -4.37     11.99 o
  14   2   4        0.63        3.07     14.18 o
 -17   3   4      227.33      227.92     30.50 o
 -16   3   4      266.70      293.81     31.88 o
 -15   3   4      190.35      200.58     29.75 o
 -14   3   4      246.00      265.25     22.81 o
 -13   3   4      553.12      536.46     27.94 o
 -12   3   4      848.79      881.95     29.03 o
 -11   3   4       66.95       65.09     10.09 o
 -10   3   4      534.30      528.85     18.58 o
  -9   3   4     4764.72     4727.64     49.07 o
  -8   3   4        2.05        3.94      4.30 o
  -7   3   4     2506.18     2393.47     33.53 o
  -6   3   4     2972.81     2886.20     33.00 o
  -5   3   4     1536.54     1514.90     29.57 o
  -4   3   4      969.41      922.20     25.30 o
  -3   3   4     2712.82     2562.38     31.87 o
  -2   3   4     3963.69     3858.67     42.05 o
  -1   3   4      648.80      647.27     12.24 o
   0   3   4       20.50        4.21      2.80 o
   1   3   4    13171.13    13454.84    213.65 o
   2   3   4      712.45      661.61     14.22 o
   3   3   4     4102.28     4279.32     42.82 o
   4   3   4      726.58      629.66     17.92 o
   5   3   4     1281.01     1280.31     27.29 o
   6   3   4        9.27       11.46      5.80 o
   7   3   4      438.28      415.69     18.75 o
   8   3   4      963.50      961.60     29.23 o
   9   3   4       26.34       17.88      8.24 o
  10   3   4      423.66      446.74     23.34 o
  11   3   4      228.90      234.00     19.38 o
  12   3   4      131.21      131.73     19.47 o
  13   3   4       77.78       71.11     19.62 o
  14   3   4       90.45       95.83     23.09 o
 -17   4   4        1.65       12.76     15.38 o
 -16   4   4       21.40       30.35     16.45 o
 -15   4   4      111.35      108.66     21.76 o
 -14   4   4      272.30      246.49     27.28 o
 -13   4   4       25.42       17.21      9.84 o
 -12   4   4        8.92        5.48      6.98 o
 -11   4   4       52.97       37.96      8.47 o
 -10   4   4        7.25        0.52      5.22 o
  -9   4   4        0.25        5.34      5.10 o
  -8   4   4     1809.99     1774.09     37.90 o
  -7   4   4     1554.11     1543.16     35.80 o
  -6   4   4       39.81       33.07      5.15 o
  -5   4   4     1090.39     1063.08     29.26 o
  -4   4   4        3.11        1.10      4.60 o
  -3   4   4      615.35      696.85     19.46 o
  -2   4   4      757.05      782.91     19.39 o
  -1   4   4     2307.64     2487.68     61.94 o
   0   4   4       25.77       41.25      4.71 o
   1   4   4      123.39       59.75     28.96 o
   2   4   4      523.96      496.40     16.37 o
   3   4   4      274.54      259.79     10.28 o
   4   4   4      123.43      130.15      8.92 o
   5   4   4       22.21       32.81      6.82 o
   6   4   4      443.95      464.65     18.70 o
   7   4   4        0.10       -2.59      5.14 o
   8   4   4       26.91       36.61      8.95 o
   9   4   4       96.52       98.85     13.19 o
  10   4   4        4.17       -0.40      7.30 o
  11   4   4       29.44       27.58     11.83 o
  12   4   4       29.85       36.54     13.71 o
  13   4   4       27.65       24.04     15.38 o
  14   4   4        0.20        3.10     13.79 o
 -17   5   4       97.79      117.72     25.79 o
 -16   5   4      141.05      122.08     24.84 o
 -15   5   4        0.13        5.43     12.33 o
 -14   5   4       77.32       81.57     19.34 o
 -13   5   4      209.13      214.21     20.49 o
 -12   5   4      191.97      185.23     18.30 o
 -11   5   4       97.82       98.78     10.56 o
 -10   5   4     1632.23     1669.66     31.70 o
  -9   5   4      422.99      455.72     16.50 o
  -8   5   4        0.14        0.61      4.38 o
  -7   5   4       90.09       94.21      7.98 o
  -6   5   4      786.85      712.67     26.71 o
  -5   5   4      480.60      448.37     20.39 o
  -4   5   4      119.73      118.01      7.40 o
  -3   5   4      791.41      723.29     16.54 o
  -2   5   4       24.06       20.07      3.58 o
  -1   5   4      118.30      124.26      9.47 o
   0   5   4     3522.91     3651.87     96.18 o
   1   5   4     1789.60     1726.92     32.03 o
   2   5   4        4.67        5.61      4.18 o
   3   5   4      293.55      276.53     10.05 o
   4   5   4      207.27      213.12     10.78 o
   5   5   4      411.56      379.75     14.91 o
   6   5   4       93.51       94.31     10.21 o
   7   5   4      637.05      693.35     24.11 o
   8   5   4      294.45      286.55     17.75 o
   9   5   4       29.08       17.71      9.98 o
  10   5   4      291.18      285.85     24.15 o
  11   5   4      122.98      116.21     18.74 o
  12   5   4        6.32        7.07     11.16 o
  13   5   4        0.58        3.20     11.86 o
 -17   6   4      123.51       96.19     30.36 o
 -16   6   4        1.73       -1.08     13.96 o
 -15   6   4      448.13      442.64     36.99 o
 -14   6   4      222.45      247.55     28.19 o
 -13   6   4       16.09       14.86     10.37 o
 -12   6   4      157.29      150.08     17.39 o
 -11   6   4      589.80      625.61     25.27 o
 -10   6   4      411.74      430.31     20.22 o
  -9   6   4       46.31       43.66      8.92 o
  -8   6   4     4237.53     4136.70     55.29 o
  -7   6   4     2976.80     2855.56     49.77 o
  -6   6   4        0.66        5.71      5.84 o
  -5   6   4     1690.79     1627.17     42.44 o
  -4   6   4     1608.34     1599.01     24.23 o
  -3   6   4      400.67      451.71     13.04 o
  -2   6   4      905.47      865.25     15.52 o
  -1   6   4     3641.80     3693.27     75.22 o
   0   6   4      777.49      709.81     25.67 o
   1   6   4       19.52       21.40      6.01 o
   2   6   4     2250.10     1894.95    177.99 o
   3   6   4     3929.22     3895.25     92.15 o
   4   6   4       97.26      105.57      8.05 o
   5   6   4      204.00      193.78     11.27 o
   6   6   4      207.88      210.00     12.81 o
   7   6   4       24.01       23.33     10.87 o
   8   6   4      333.10      309.81     25.97 o
   9   6   4      643.64      607.99     35.89 o
  10   6   4      297.82      324.22     25.82 o
  11   6   4        4.66        8.38     10.82 o
  12   6   4      155.35      167.77     22.47 o
  13   6   4      281.25      278.31     32.49 o
 -16   7   4       23.84       -0.47     14.55 o
 -15   7   4       23.74       15.65     14.59 o
 -14   7   4        2.84       11.08     13.41 o
 -13   7   4      107.70      109.60     20.43 o
 -12   7   4       55.84       57.32     11.54 o
 -11   7   4      263.44      247.45     17.57 o
 -10   7   4        4.00       -0.72      5.72 o
  -9   7   4     1116.41     1049.46     30.80 o
  -8   7   4      200.98      191.44     14.54 o
  -7   7   4        3.34        2.42      5.84 o
  -6   7   4      281.73      266.00     16.61 o
  -5   7   4      115.47      107.66      8.41 o
  -4   7   4      386.88      366.45     13.86 o
  -3   7   4       86.72      104.91      7.69 o
  -2   7   4     1533.90     1721.75     22.04 o
  -1   7   4      446.99      492.41     12.35 o
   0   7   4       35.66       21.89      7.74 o
   1   7   4     1805.35     1702.50     28.28 o
   2   7   4       12.19       10.83      4.28 o
   3   7   4        3.16        8.76      5.95 o
   4   7   4       97.61       93.93      9.24 o
   5   7   4      107.91       98.89     10.43 o
   6   7   4      553.64      568.51     30.66 o
   7   7   4        6.96       14.53     10.40 o
   8   7   4      246.76      249.21     25.14 o
   9   7   4       11.15        4.17     10.16 o
  10   7   4       26.13       30.54     14.38 o
  11   7   4        1.80        5.47     12.95 o
  12   7   4       40.63       31.37     16.78 o
  13   7   4       42.06       80.99     22.83 o
 -16   8   4       10.22        6.04     15.32 o
 -15   8   4       61.11       68.14     21.11 o
 -14   8   4       88.93       87.75     21.14 o
 -13   8   4       10.35       16.73     13.05 o
 -12   8   4       86.59       90.80     13.24 o
 -11   8   4       92.35       93.36     12.97 o
 -10   8   4      129.64      138.65     12.96 o
  -9   8   4      171.49      158.88     14.62 o
  -8   8   4        3.48        6.54      6.23 o
  -7   8   4     1336.93     1290.88     31.94 o
  -6   8   4      203.52      197.70     17.31 o
  -5   8   4     1539.01     1522.56     32.43 o
  -4   8   4       82.35       67.38      8.31 o
  -3   8   4        6.26        8.21      4.34 o
  -2   8   4      156.11      155.27      7.62 o
  -1   8   4      468.21      484.06     14.88 o
   0   8   4       41.72       45.00      5.85 o
   1   8   4      121.74      114.36      9.27 o
   2   8   4       75.92       83.74     10.62 o
   3   8   4      909.48      884.42     29.05 o
   4   8   4      269.64      254.50     17.83 o
   5   8   4     1324.95     1263.09     43.54 o
   6   8   4      147.70      148.19     19.29 o
   7   8   4        0.15       -3.31      8.20 o
   8   8   4        0.36       -3.53     11.60 o
   9   8   4       44.58       39.45     14.75 o
  10   8   4      331.38      315.04     31.63 o
  11   8   4        6.82        8.04     12.99 o
  12   8   4      292.09      262.67     32.34 o
 -15   9   4       30.56       25.86     17.58 o
 -14   9   4       96.48       85.81     21.52 o
 -13   9   4      248.09      233.27     23.84 o
 -12   9   4        7.81        8.51      9.84 o
 -11   9   4      102.67       95.91     12.50 o
 -10   9   4      216.14      234.12     16.20 o
  -9   9   4     1255.99     1192.60     34.70 o
  -8   9   4      172.72      168.93     14.92 o
  -7   9   4      515.42      519.45     21.66 o
  -6   9   4      102.79      111.71     13.08 o
  -5   9   4      530.45      530.99     19.65 o
  -4   9   4       36.44       38.48      7.63 o
  -3   9   4     1810.38     1885.55     37.67 o
  -2   9   4      749.86      739.13     15.78 o
  -1   9   4      225.46      212.34     11.35 o
   0   9   4     1550.86     1591.17     21.52 o
   1   9   4      855.49      874.90     19.30 o
   2   9   4      746.54      679.36     22.85 o
   3   9   4        3.80        1.08      5.13 o
   4   9   4      481.91      511.18     24.16 o
   5   9   4      240.16      227.44     18.67 o
   6   9   4      291.80      287.61     25.17 o
   7   9   4      472.16      455.74     31.15 o
   8   9   4      198.87      205.68     24.70 o
   9   9   4      157.19      156.65     23.92 o
  10   9   4       65.44       89.23     20.37 o
  11   9   4      442.18      427.18     38.22 o
  12   9   4       25.32       21.23     16.53 o
 -15  10   4        1.35        7.89     15.42 o
 -14  10   4       17.56        8.85     14.83 o
 -13  10   4        1.24        0.36     11.14 o
 -12  10   4      190.54      217.51     22.71 o
 -11  10   4        5.89        2.56      8.03 o
 -10  10   4        8.30        3.80      7.91 o
  -9  10   4       23.72       21.67      8.90 o
  -8  10   4       19.30        8.97      7.33 o
  -7  10   4       61.93       73.63     11.22 o
  -6  10   4       16.36        5.08      6.90 o
  -5  10   4      100.39       83.95      9.53 o
  -4  10   4       54.54       29.89     14.57 o
  -3  10   4        9.14       10.20      5.24 o
  -2  10   4        8.17        1.27      4.46 o
  -1  10   4      441.19      452.18     16.21 o
   0  10   4        0.43        0.12      4.17 o
   1  10   4      230.74      229.70     13.22 o
   2  10   4        0.78        2.21      5.58 o
   3  10   4      196.65      179.72     14.30 o
   4  10   4       63.30       58.34     11.97 o
   5  10   4      192.58      185.14     17.77 o
   6  10   4        1.17       -2.41      7.59 o
   7  10   4        8.75        6.87      8.72 o
   8  10   4        9.81        5.45     10.48 o
   9  10   4        0.57       -2.45     10.83 o
  10  10   4       60.17       52.71     18.37 o
  11  10   4       23.91       19.03     15.90 o
 -14  11   4       34.53       27.25     17.12 o
 -13  11   4      175.89      174.97     23.04 o
 -12  11   4       68.11       84.14     15.61 o
 -11  11   4       51.32       47.27     12.42 o
 -10  11   4      280.17      277.13     20.92 o
  -9  11   4      141.97      146.43     15.98 o
  -8  11   4      171.71      172.96     16.19 o
  -7  11   4      221.21      205.43     16.47 o
  -6  11   4     1132.44     1089.75     41.71 o
  -5  11   4       72.70       51.62      8.97 o
  -4  11   4      251.95      177.67     61.47 o
  -3  11   4     1025.58     1087.15     25.57 o
  -2  11   4      253.45      284.34     13.94 o
  -1  11   4      272.72      254.25     15.98 o
   0  11   4      719.56      742.57     20.46 o
   1  11   4      288.69      304.49     15.30 o
   2  11   4      309.56      312.41     16.11 o
   3  11   4      213.14      217.39     16.21 o
   4  11   4      575.85      548.12     27.01 o
   5  11   4      100.67      103.25     15.25 o
   6  11   4       19.18       22.09     10.08 o
   7  11   4      394.53      366.57     26.41 o
   8  11   4        1.50        4.85      9.96 o
   9  11   4       71.24       67.56     16.40 o
  10  11   4      154.45      164.86     22.90 o
  11  11   4       79.28       60.62     17.32 o
 -14  12   4      275.97      322.12     35.32 o
 -13  12   4       11.15       21.04     13.77 o
 -12  12   4       12.88       13.15     10.90 o
 -11  12   4      296.24      284.76     23.02 o
 -10  12   4        6.23        6.07      8.72 o
  -9  12   4      294.92      320.33     21.83 o
  -8  12   4      194.20      226.30     18.57 o
  -7  12   4      620.67      551.76     25.01 o
  -6  12   4       15.46       13.76      7.81 o
  -5  12   4      496.88      530.92     28.00 o
  -4  12   4      205.18      204.20     26.68 o
  -3  12   4      203.94      213.74     13.46 o
  -2  12   4      457.90      489.37     21.86 o
  -1  12   4      755.50      753.05     35.87 o
   0  12   4      450.22      424.04     21.98 o
   1  12   4      492.10      509.52     21.33 o
   2  12   4      554.47      592.42     21.84 o
   3  12   4      479.27      514.89     23.57 o
   4  12   4      115.19       68.53     33.68 o
   5  12   4       47.95       48.97     12.52 o
   6  12   4      220.45      202.48     20.85 o
   7  12   4       23.29       10.61     10.56 o
   8  12   4      101.00       91.81     17.96 o
   9  12   4      349.73      354.00     29.21 o
  10  12   4       14.69       10.88     15.12 o
 -13  13   4       12.03        7.23     13.78 o
 -12  13   4      164.51      173.69     21.03 o
 -11  13   4        1.29        6.02      9.90 o
 -10  13   4       11.12       18.75     10.22 o
  -9  13   4        2.78        1.18      8.69 o
  -8  13   4       68.23       76.39     13.32 o
  -7  13   4        5.66       11.21      8.64 o
  -6  13   4       22.54       21.31      9.04 o
  -5  13   4       35.68       20.55      9.39 o
  -4  13   4        2.05       -3.60      6.73 o
  -3  13   4       67.25       50.38     14.44 o
  -2  13   4       95.28      111.57     12.00 o
  -1  13   4       29.67       15.48      7.05 o
   0  13   4       12.55       14.30      8.48 o
   1  13   4      101.30       84.10     13.47 o
   2  13   4       20.73       15.06      7.25 o
   3  13   4      108.03      116.17     12.88 o
   4  13   4        7.64        2.76      7.82 o
   5  13   4       35.17       38.08     12.49 o
   6  13   4       21.63       29.35     12.18 o
   7  13   4        4.47       17.35     11.71 o
   8  13   4        1.02       -0.31     11.08 o
   9  13   4        7.07       24.27     16.08 o
  10  13   4       28.32       20.81     17.01 o
 -12  14   4      102.86       78.96     16.96 o
 -11  14   4      205.95      230.00     22.93 o
 -10  14   4        4.23       -8.91      8.86 o
  -9  14   4      102.20      117.37     17.11 o
  -8  14   4       68.05       64.89     13.67 o
  -7  14   4       48.96       36.18     10.97 o
  -6  14   4       12.05        2.88      8.10 o
  -5  14   4      127.78      125.78     19.57 o
  -4  14   4      367.15      393.72     28.69 o
  -3  14   4        6.07       11.37      8.39 o
  -2  14   4        2.07        2.71      9.16 o
  -1  14   4      754.32      398.60    219.00 o
   0  14   4        2.56       12.64      8.60 o
   1  14   4      274.83      284.33     21.33 o
   2  14   4      124.66      122.84     16.45 o
   3  14   4      276.75      319.54     21.61 o
   4  14   4        8.44       14.77      8.40 o
   5  14   4      401.41      275.75    109.06 o
   6  14   4       47.65       41.60     13.85 o
   7  14   4        9.27       12.34     11.74 o
   8  14   4       64.90       65.16     20.71 o
   9  14   4       17.57        2.23     15.06 o
 -11  15   4        4.48        2.83     11.20 o
 -10  15   4      251.99      266.69     24.15 o
  -9  15   4       39.33       45.22     13.28 o
  -8  15   4       15.10        5.23     10.83 o
  -7  15   4       40.86       35.66     13.00 o
  -6  15   4      232.83      249.99     23.37 o
  -5  15   4      207.11      220.09     21.94 o
  -4  15   4        1.77       -5.30      8.66 o
  -3  15   4      469.79      466.28     50.63 o
  -2  15   4        0.74        3.24     10.05 o
  -1  15   4        1.59       -7.24      7.46 o
   0  15   4      307.64      335.37     28.05 o
   1  15   4      527.99      587.27     35.74 o
   2  15   4        0.25       -3.42      8.31 o
   3  15   4       55.18       45.32     11.85 o
   4  15   4      289.08      294.17     22.44 o
   5  15   4       25.05       19.70     11.93 o
   6  15   4       45.55       59.34     18.57 o
   7  15   4      100.97       73.05     25.13 o
   8  15   4       72.38       74.85     21.17 o
 -10  16   4        0.51       -1.56     14.34 o
  -9  16   4        4.18        3.26     12.38 o
  -8  16   4        2.32       -1.40     11.26 o
  -7  16   4        9.98        5.45     11.76 o
  -6  16   4       19.47       15.59     11.99 o
  -5  16   4        6.16        3.40      8.89 o
  -4  16   4       45.01       36.42     14.67 o
  -3  16   4      130.58      134.51     26.89 o
  -2  16   4       99.85      125.67     20.68 o
  -1  16   4        2.63       -3.27      9.98 o
   0  16   4       19.57       28.86     13.95 o
   1  16   4       24.09       22.42     14.25 o
   2  16   4       19.12        1.94     11.69 o
   3  16   4        7.75        7.71     12.04 o
   4  16   4       23.79        5.51     12.85 o
   5  16   4        1.52      -15.28     14.13 o
   6  16   4        0.00        8.24     14.80 o
  -8  17   4       11.82       12.32     13.01 o
  -7  17   4       38.29       58.24     16.97 o
  -6  17   4       62.05       66.91     14.84 o
  -5  17   4        8.26        1.27     11.07 o
  -4  17   4        1.11       -6.76     10.49 o
  -3  17   4      156.80      178.49     31.24 o
  -2  17   4       40.55       61.98     22.22 o
  -1  17   4        5.64        7.68     11.46 o
   0  17   4      150.72      158.08     23.91 o
   1  17   4      178.91      193.17     25.72 o
   2  17   4       38.65       43.65     24.43 o
   3  17   4       71.23      104.77     28.45 o
   4  17   4      191.05      166.53     33.49 o
   5  17   4       17.27       21.77     20.31 o
  -6  18   4        0.03       -1.84     13.47 o
  -5  18   4       40.75       38.58     15.38 o
  -4  18   4        7.50        5.77     12.40 o
  -3  18   4        7.23        5.85     14.29 o
  -2  18   4      152.70      162.24     31.08 o
  -1  18   4      134.02      145.83     30.71 o
   0  18   4       28.51       24.54     28.61 o
   1  18   4        0.10       -2.12     16.62 o
   2  18   4       25.47       23.98     20.41 o
   3  18   4       71.64       63.48     25.19 o
 -17   1   5      109.88      129.66     24.72 o
 -16   1   5       74.18       73.84     16.22 o
 -15   1   5       10.14        1.23      9.31 o
 -14   1   5      232.14      225.50     20.74 o
 -13   1   5      675.60      645.16     29.93 o
 -12   1   5      205.42      220.77     18.50 o
 -11   1   5      260.11      219.84     15.44 o
 -10   1   5      204.72      239.59     15.13 o
  -9   1   5     1575.38     1539.50     27.12 o
  -8   1   5      138.76      152.64      8.99 o
  -7   1   5     1119.96     1034.27     20.67 o
  -6   1   5     2800.05     2773.01     23.98 o
  -5   1   5      596.80      674.28     15.49 o
  -4   1   5     5578.17     5634.38     44.43 o
  -3   1   5     3124.23     3065.56     32.63 o
  -2   1   5     3444.28     3442.82     49.93 o
  -1   1   5        3.13        5.62      5.37 o
   0   1   5     1648.86     1533.94     32.10 o
   1   1   5     5798.82     5915.20     46.43 o
   2   1   5     2291.64     2360.31     23.85 o
   3   1   5     2330.45     2378.20     31.98 o
   4   1   5      576.49      563.07     15.52 o
   5   1   5      504.33      498.98     15.97 o
   6   1   5      117.97      129.02     10.16 o
   7   1   5      556.80      605.08     19.92 o
   8   1   5      629.03      632.00     24.71 o
   9   1   5        0.43        3.76      7.39 o
  10   1   5      100.46      112.76     17.09 o
  11   1   5      572.58      603.53     34.22 o
  12   1   5        7.04        6.91     12.93 o
  13   1   5      218.26      215.38     29.29 o
 -17   2   5        7.69        0.65     14.17 o
 -16   2   5      109.87      128.99     23.96 o
 -15   2   5      178.84      194.29     21.18 o
 -14   2   5      138.50      179.76     18.96 o
 -13   2   5        3.00       11.66      8.70 o
 -12   2   5      528.20      488.88     22.25 o
 -11   2   5      532.43      581.05     22.95 o
 -10   2   5      173.35      184.33     12.00 o
  -9   2   5      993.16     1032.42     23.30 o
  -8   2   5      588.55      636.67     16.42 o
  -7   2   5      429.24      434.29     12.97 o
  -6   2   5      548.37      557.59     15.06 o
  -5   2   5     6267.69     6032.32     67.17 o
  -4   2   5     2046.43     2009.86     26.37 o
  -3   2   5      705.62      717.48     14.46 o
  -2   2   5     2602.29     2554.53     38.80 o
  -1   2   5     1484.97     1387.33     22.04 o
   0   2   5       86.87      105.25      7.95 o
   1   2   5      267.29      248.22     10.36 o
   2   2   5     5180.91     5067.21     48.29 o
   3   2   5       76.87       78.01      5.97 o
   4   2   5       16.88       22.06      4.66 o
   5   2   5     1293.93     1333.73     24.52 o
   6   2   5     1675.53     1723.29     29.69 o
   7   2   5      331.58      322.10     17.99 o
   8   2   5      373.48      403.84     20.71 o
   9   2   5      164.50      162.30     15.70 o
  10   2   5       19.83       19.52      9.47 o
  11   2   5       27.31       25.24     16.08 o
  12   2   5      539.77      549.02     39.69 o
  13   2   5      234.90      225.67     29.95 o
 -17   3   5       91.46      124.95     24.98 o
 -16   3   5       53.47       36.24     16.37 o
 -15   3   5      102.11      115.04     21.85 o
 -14   3   5       26.92       24.76     13.49 o
 -13   3   5        3.71        3.51      7.30 o
 -12   3   5       37.43       31.33      9.01 o
 -11   3   5       14.85       13.93      7.07 o
 -10   3   5      530.74      530.18     19.53 o
  -9   3   5      540.85      552.37     17.71 o
  -8   3   5        0.01        0.52      4.15 o
  -7   3   5       53.38       69.24      6.89 o
  -6   3   5      603.79      643.61     21.29 o
  -5   3   5     1185.38     1264.73     23.90 o
  -4   3   5        1.16       -2.01      2.87 o
  -3   3   5     1065.45     1023.71     18.27 o
  -2   3   5      947.96     1127.69     21.78 o
  -1   3   5      148.57      125.65      6.84 o
   0   3   5     1623.36     1553.17     94.94 o
   1   3   5      370.90      397.28     12.77 o
   2   3   5      483.17      519.85      9.58 o
   3   3   5       61.89       73.83      5.75 o
   4   3   5      535.04      563.79     13.21 o
   5   3   5      208.81      190.91     12.51 o
   6   3   5       26.28       30.51      7.47 o
   7   3   5        7.24        4.54      6.52 o
   8   3   5      104.60      115.10     13.24 o
   9   3   5       38.09       34.11     10.01 o
  10   3   5        5.48        4.53      9.14 o
  11   3   5       92.93      101.19     17.82 o
  12   3   5        6.93       14.72     14.09 o
  13   3   5        0.03        0.27     13.86 o
 -17   4   5       38.31       11.61     16.14 o
 -16   4   5      119.10      144.76     25.49 o
 -15   4   5      658.63      714.05     42.66 o
 -14   4   5       99.44       88.25     19.56 o
 -13   4   5       35.28       24.44     10.76 o
 -12   4   5      352.78      374.43     23.67 o
 -11   4   5     1039.68     1036.53     26.56 o
 -10   4   5        0.47       -1.65      4.90 o
  -9   4   5      514.88      528.83     17.35 o
  -8   4   5     3033.17     3029.69     41.92 o
  -7   4   5      230.73      216.36     10.93 o
  -6   4   5      876.53      837.59     18.83 o
  -5   4   5     2439.43     2562.42     46.73 o
  -4   4   5     2485.03     2349.71     47.21 o
  -3   4   5        4.60        0.67      3.14 o
  -2   4   5     2709.20     2492.12     35.99 o
  -1   4   5     3257.83     3233.71     46.26 o
   0   4   5       41.73       50.51      7.11 o
   1   4   5     3344.22     2991.13    216.84 o
   2   4   5      654.62      607.72     18.00 o
   3   4   5     1085.55      986.04     20.49 o
   4   4   5      309.99      303.54     12.93 o
   5   4   5       77.12       76.39      8.14 o
   6   4   5      564.34      578.00     21.25 o
   7   4   5       20.36       25.08      7.96 o
   8   4   5      537.12      548.63     28.19 o
   9   4   5      487.30      498.42     28.63 o
  10   4   5       73.26       62.01     14.68 o
  11   4   5        3.86       -3.54     10.03 o
  12   4   5      200.01      226.47     29.40 o
  13   4   5       39.92       24.29     16.09 o
 -17   5   5       67.68       62.04     21.23 o
 -16   5   5      334.26      347.26     34.58 o
 -15   5   5        1.28       -4.29     12.37 o
 -14   5   5      496.84      497.98     29.90 o
 -13   5   5      421.13      410.21     26.22 o
 -12   5   5       19.90       21.07      8.83 o
 -11   5   5      256.46      268.87     17.69 o
 -10   5   5      214.20      217.78     15.48 o
  -9   5   5     4910.68     4757.43     61.63 o
  -8   5   5     1993.73     2083.19     68.99 o
  -7   5   5      825.86      736.34     24.96 o
  -6   5   5      391.58      408.54     21.39 o
  -5   5   5       47.58       58.16     10.01 o
  -4   5   5     2079.82     2100.66     50.47 o
  -3   5   5     4455.94     4533.16     86.98 o
  -2   5   5      889.14      911.21     17.35 o
  -1   5   5      903.14     1004.88     26.40 o
   0   5   5        4.31       14.51      4.01 o
   1   5   5     1087.51     1058.64     22.69 o
   2   5   5      144.74      168.65     11.71 o
   3   5   5      749.30      762.51     23.37 o
   4   5   5     1807.97     1792.55     33.69 o
   5   5   5      486.89      509.75     21.85 o
   6   5   5     1034.64     1091.91     32.70 o
   7   5   5       77.35       78.60     12.45 o
   8   5   5      406.20      441.91     26.01 o
   9   5   5      109.29       84.50     16.00 o
  10   5   5       42.78       49.94     14.10 o
  11   5   5      125.40      128.33     20.13 o
  12   5   5        0.35       -5.20      9.39 o
  13   5   5       70.92       84.80     22.54 o
 -17   6   5        0.10        2.46     14.45 o
 -16   6   5        5.52       10.05     14.33 o
 -15   6   5       42.84       32.15     16.66 o
 -14   6   5        0.58        1.86      9.92 o
 -13   6   5        6.14        9.98      9.61 o
 -12   6   5        9.91       11.93      8.23 o
 -11   6   5       19.46       26.53      8.62 o
 -10   6   5        1.14        5.51      6.18 o
  -9   6   5      146.64      134.84     12.65 o
  -8   6   5      174.91      157.79     14.79 o
  -7   6   5     1918.93     1878.17     39.90 o
  -6   6   5       98.12       98.86     14.76 o
  -5   6   5      389.00      342.24     19.69 o
  -4   6   5       78.19       86.33     11.93 o
  -3   6   5       55.01       71.20      8.65 o
  -2   6   5      265.71      302.22     10.56 o
  -1   6   5      140.92      117.40     10.72 o
   0   6   5      247.20      265.65     14.22 o
   1   6   5      248.40      245.51     14.56 o
   2   6   5      401.51      369.89     13.72 o
   3   6   5       32.18       22.40      6.64 o
   4   6   5       51.81       60.83      9.05 o
   5   6   5       54.82       45.49      9.08 o
   6   6   5        1.31        3.53      6.78 o
   7   6   5       29.50       29.14     11.79 o
   8   6   5       49.02       47.62     14.28 o
   9   6   5        6.20       -0.79     11.12 o
  10   6   5       93.09      133.28     23.06 o
  11   6   5       25.19       29.20     15.49 o
  12   6   5       26.22       17.52     15.23 o
 -16   7   5       86.87       79.15     22.61 o
 -15   7   5       20.68       25.93     16.02 o
 -14   7   5       88.30       82.60     19.81 o
 -13   7   5      853.95      948.13     34.29 o
 -12   7   5      107.53      107.82     14.15 o
 -11   7   5       90.64       89.41     12.66 o
 -10   7   5      783.24      824.16     28.17 o
  -9   7   5        3.09        0.73      6.87 o
  -8   7   5       39.63       42.39     10.02 o
  -7   7   5      861.76      879.30     33.43 o
  -6   7   5     1764.19     1698.38     43.39 o
  -5   7   5      947.14      908.79     30.34 o
  -4   7   5     1001.06      970.05     34.17 o
  -3   7   5     1718.22     1871.93     50.67 o
  -2   7   5      214.40      189.29      9.09 o
  -1   7   5      580.15      547.66     21.04 o
   0   7   5      781.82      845.18     27.71 o
   1   7   5     1182.42     1178.71     27.53 o
   2   7   5       57.32       50.02      8.58 o
   3   7   5      136.96      144.37     13.96 o
   4   7   5      976.06      972.76     27.27 o
   5   7   5      612.02      539.65     33.00 o
   6   7   5      273.48      230.45     22.45 o
   7   7   5      993.11     1043.52     44.50 o
   8   7   5      146.62      181.07     23.07 o
   9   7   5        2.66       -4.53     10.85 o
  10   7   5      491.67      480.47     37.43 o
  11   7   5      204.87      222.32     29.51 o
  12   7   5        2.20        1.02     14.31 o
 -16   8   5       10.22       17.79     16.55 o
 -15   8   5      140.56      125.51     24.39 o
 -14   8   5       21.52       11.33     13.71 o
 -13   8   5      369.20      328.43     26.02 o
 -12   8   5      508.87      504.08     25.36 o
 -11   8   5      668.64      669.49     27.33 o
 -10   8   5      170.03      171.51     15.11 o
  -9   8   5       68.65       75.52     13.02 o
  -8   8   5       52.40       44.46     10.35 o
  -7   8   5      138.25      142.77     16.35 o
  -6   8   5      734.81      734.54     26.47 o
  -5   8   5      842.79      870.50     38.81 o
  -4   8   5      339.22      354.84     17.06 o
  -3   8   5       67.35       87.78      8.64 o
  -2   8   5      854.26      860.92     26.47 o
  -1   8   5     1023.22     1045.31     29.23 o
   0   8   5      535.63      538.18     23.21 o
   1   8   5      482.20      484.37     19.02 o
   2   8   5     1055.04     1041.26     28.21 o
   3   8   5      282.59      308.13     19.45 o
   4   8   5      657.09      630.66     27.17 o
   5   8   5     1348.51     1279.80     45.80 o
   6   8   5      408.73      437.42     29.16 o
   7   8   5       18.22       14.52     11.26 o
   8   8   5       88.50       87.73     19.14 o
   9   8   5       66.29       75.50     19.07 o
  10   8   5      129.08      158.06     25.82 o
  11   8   5       60.94       66.07     20.42 o
  12   8   5       60.84       64.21     20.99 o
 -15   9   5        3.67        9.10     15.02 o
 -14   9   5        3.36        4.37     12.93 o
 -13   9   5        0.92        1.63     10.59 o
 -12   9   5       61.34       68.42     13.33 o
 -11   9   5       59.26       50.34     11.30 o
 -10   9   5       19.58       20.64     10.14 o
  -9   9   5       37.41       30.89     10.48 o
  -8   9   5       74.33       48.78      9.98 o
  -7   9   5      619.60      593.45     23.16 o
  -6   9   5       49.51       58.34     10.87 o
  -5   9   5        6.11        4.71      5.15 o
  -4   9   5       15.44       15.40      6.24 o
  -3   9   5      246.19      230.07     11.87 o
  -2   9   5      147.20      130.32     11.25 o
  -1   9   5      288.00      278.13     14.80 o
   0   9   5      347.74      312.51     19.21 o
   1   9   5      655.15      619.89     21.90 o
   2   9   5      143.32      144.21     12.90 o
   3   9   5        2.10       -0.80      5.37 o
   4   9   5      441.75      422.87     23.60 o
   5   9   5        4.01        6.31      8.10 o
   6   9   5        4.24        0.46      9.49 o
   7   9   5       12.76       -1.22      9.46 o
   8   9   5        4.53       -7.67      9.60 o
   9   9   5       30.27       23.53     14.29 o
  10   9   5       70.22       80.76     21.05 o
  11   9   5        0.80       -4.92     14.11 o
 -15  10   5      246.00      265.25     33.21 o
 -14  10   5      241.27      243.89     26.13 o
 -13  10   5        0.27        2.67     10.69 o
 -12  10   5      310.79      315.68     25.91 o
 -11  10   5      445.69      454.76     24.38 o
 -10  10   5        0.50        0.91      8.03 o
  -9  10   5      205.53      228.44     18.02 o
  -8  10   5      277.39      299.33     19.32 o
  -7  10   5      215.16      220.68     16.25 o
  -6  10   5      162.13      153.19     15.20 o
  -5  10   5     1009.75     1048.18     31.39 o
  -4  10   5      587.50      601.45     21.40 o
  -3  10   5       43.71       35.42      6.65 o
  -2  10   5      449.27      431.35     19.13 o
  -1  10   5      960.67      985.25     44.16 o
   0  10   5       35.67       18.92      7.53 o
   1  10   5      134.81      152.46     13.02 o
   2  10   5      236.57      233.95     15.95 o
   3  10   5      877.97      823.22     28.13 o
   4  10   5      102.87      115.90     15.37 o
   5  10   5      710.10      694.68     31.58 o
   6  10   5      354.66      352.82     25.25 o
   7  10   5        7.36        8.14      9.44 o
   8  10   5      126.10      117.37     19.01 o
   9  10   5      429.65      448.39     37.56 o
  10  10   5        1.13        1.76     13.84 o
  11  10   5       23.04        6.68     14.92 o
 -14  11   5       52.58       31.89     15.15 o
 -13  11   5       70.99       52.95     16.19 o
 -12  11   5      125.93      116.38     18.53 o
 -11  11   5       91.96       87.82     14.41 o
 -10  11   5       68.43       85.32     14.35 o
  -9  11   5      263.64      219.81     18.35 o
  -8  11   5       73.84       73.72     12.11 o
  -7  11   5      210.81      208.56     16.65 o
  -6  11   5        1.64        1.54      7.17 o
  -5  11   5       95.89       54.39     19.71 o
  -4  11   5      153.31      187.53     14.01 o
  -3  11   5      460.18      474.90     25.58 o
  -2  11   5      400.99      395.93     19.31 o
  -1  11   5      157.64      151.80     16.43 o
   0  11   5      544.36      368.39     99.33 o
   1  11   5      209.99      227.18     15.56 o
   2  11   5       35.02       36.55      9.01 o
   3  11   5      394.88      389.58     22.79 o
   4  11   5      512.62      362.58    124.90 o
   5  11   5       30.22       18.33     10.35 o
   6  11   5       39.59       30.64     11.72 o
   7  11   5       80.51       74.79     16.09 o
   8  11   5       71.26       71.65     16.46 o
   9  11   5       16.67       18.90     12.65 o
  10  11   5       48.30       33.41     15.46 o
 -14  12   5        9.75        4.95     12.99 o
 -13  12   5        7.53        4.43     12.24 o
 -12  12   5        2.64        4.78     10.78 o
 -11  12   5      192.89      227.84     23.40 o
 -10  12   5        9.20        5.55      9.02 o
  -9  12   5       53.55       65.32     12.70 o
  -8  12   5      150.88      161.49     16.58 o
  -7  12   5        6.14        2.92      7.44 o
  -6  12   5      131.59      116.85     15.13 o
  -5  12   5        2.47        1.06      7.36 o
  -4  12   5       37.13       47.03     16.40 o
  -3  12   5       26.93       37.97      9.31 o
  -2  12   5      126.43      138.12     16.28 o
  -1  12   5      121.58      118.58     14.18 o
   0  12   5       91.19       65.33     11.34 o
   1  12   5       25.09       24.68      9.51 o
   2  12   5       17.84       13.67      7.92 o
   3  12   5      120.25      141.96     15.06 o
   4  12   5       40.90       42.90     10.84 o
   5  12   5      124.23      110.02     17.11 o
   6  12   5       11.94        2.28      9.48 o
   7  12   5        0.18        4.26     10.33 o
   8  12   5        1.11        0.49     10.90 o
   9  12   5        5.14        5.04     12.27 o
 -13  13   5      305.48      293.27     28.75 o
 -12  13   5       30.68       36.06     14.69 o
 -11  13   5        5.30        2.64     11.20 o
 -10  13   5      482.48      513.77     28.44 o
  -9  13   5       32.72       33.07     11.38 o
  -8  13   5       63.92       54.34     12.26 o
  -7  13   5      499.46      492.92     25.06 o
  -6  13   5      275.06      304.43     26.57 o
  -5  13   5       16.57       13.85     11.23 o
  -4  13   5        0.85       -5.01     11.27 o
  -3  13   5      543.48      562.74     24.86 o
  -2  13   5      196.44      227.69     18.10 o
  -1  13   5       32.87       42.71     10.83 o
   0  13   5      637.32      584.18     69.89 o
   1  13   5      116.79      149.09     16.79 o
   2  13   5        1.66        7.13      9.96 o
   3  13   5      326.37      358.22     25.28 o
   4  13   5      333.06      322.76     22.17 o
   5  13   5       34.38       26.71      9.83 o
   6  13   5      131.05      122.80     19.46 o
   7  13   5      118.48      153.89     21.73 o
   8  13   5        9.57        7.18     12.10 o
   9  13   5        0.77       -4.12     11.87 o
 -12  14   5        1.28       -3.88     12.25 o
 -11  14   5      108.25      125.01     18.73 o
 -10  14   5        4.37        0.80      9.49 o
  -9  14   5       60.51       59.68     15.82 o
  -8  14   5      117.69      113.50     18.76 o
  -7  14   5       47.86       34.50     12.99 o
  -6  14   5      274.70      289.50     27.60 o
  -5  14   5       88.76      108.89     19.27 o
  -4  14   5      124.58      127.14     23.81 o
  -3  14   5       86.31      102.15     32.02 o
  -2  14   5       29.68       33.71     12.79 o
  -1  14   5      170.24      169.89     17.52 o
   0  14   5       69.84       77.92     13.83 o
   1  14   5      271.22      278.90     22.23 o
   2  14   5      104.94       94.72     18.25 o
   3  14   5      128.09      131.30     18.26 o
   4  14   5      139.60      169.33     20.76 o
   5  14   5        4.39        0.44     10.15 o
   6  14   5       21.82       21.27     11.34 o
   7  14   5        0.14       -1.67     11.52 o
   8  14   5        0.20       -2.29     14.02 o
 -11  15   5        3.84       -4.31     11.88 o
 -10  15   5       24.61       27.55     14.42 o
  -9  15   5        1.11       -6.55     10.60 o
  -8  15   5       42.08       47.66     15.32 o
  -7  15   5       40.43       23.12     12.44 o
  -6  15   5       23.49       17.98     11.58 o
  -5  15   5       50.91       65.05     27.69 o
  -4  15   5        0.83        7.21     13.71 o
  -3  15   5       17.42       15.21     14.97 o
  -2  15   5        1.11        2.54     13.35 o
  -1  15   5       59.99       83.62     17.63 o
   0  15   5       75.95       77.77     17.80 o
   1  15   5      218.76      224.66     25.35 o
   2  15   5       38.19       16.14     14.61 o
   3  15   5       48.33       53.26     16.40 o
   4  15   5      110.53       99.32     18.21 o
   5  15   5       19.28       14.07     12.52 o
   6  15   5        6.99        3.28     12.37 o
   7  15   5       25.06       21.37     16.79 o
 -10  16   5       44.48       30.87     15.45 o
  -9  16   5       16.71        7.48     12.11 o
  -8  16   5       16.22       19.48     13.01 o
  -7  16   5      242.85      314.59     27.59 o
  -6  16   5        9.77       -2.19     12.28 o
  -5  16   5      229.53      259.92     28.35 o
  -4  16   5      130.42      137.84     22.92 o
  -3  16   5        1.05        6.33     14.50 o
  -2  16   5       12.55        0.14     14.42 o
  -1  16   5      437.70      471.91     43.14 o
   0  16   5       68.30       53.75     16.56 o
   1  16   5       73.00       63.26     17.60 o
   2  16   5      251.82      234.75     34.25 o
   3  16   5       50.83       45.69     24.35 o
   4  16   5       34.65       36.73     20.70 o
   5  16   5      114.11      127.64     24.60 o
  -8  17   5       61.42       75.78     18.91 o
  -7  17   5       15.96       11.88     14.90 o
  -6  17   5      132.95      164.99     22.58 o
  -5  17   5        0.67        5.01     11.56 o
  -4  17   5      125.38      136.85     24.12 o
  -3  17   5       21.79       39.87     20.39 o
  -2  17   5        4.30       14.47     17.74 o
  -1  17   5        1.42       -2.15     15.17 o
   0  17   5       10.62       10.81     17.86 o
   1  17   5       25.44       11.05     14.49 o
   2  17   5        3.23      -13.96     15.56 o
   3  17   5       13.63       12.82     26.69 o
   4  17   5       37.85       33.21     33.06 o
  -6  18   5        7.15        5.65     12.95 o
  -5  18   5       44.42       50.60     16.57 o
  -4  18   5        1.67       -6.46     13.22 o
  -3  18   5       63.52       57.63     20.08 o
  -2  18   5       91.81       82.86     28.58 o
  -1  18   5       43.72       52.08     28.61 o
   0  18   5       16.01        3.63     18.15 o
   1  18   5       28.35       40.18     32.62 o
 -17   0   6       75.76       57.45     32.32 o
 -16   0   6      259.39      270.98     35.19 o
 -15   0   6       55.52       56.02     21.05 o
 -14   0   6       27.40       28.84     16.46 o
 -13   0   6       47.28       13.71     13.10 o
 -12   0   6      159.23      184.29     24.64 o
 -11   0   6       20.23       46.93     12.59 o
 -10   0   6      561.37      471.34     25.91 o
  -9   0   6     1464.76     1521.00     41.92 o
  -8   0   6     5311.03     5343.35     72.55 o
  -7   0   6     1319.77     1350.96     38.17 o
  -6   0   6     1291.72     1370.63     34.04 o
  -5   0   6     3194.33     3132.95     48.68 o
  -4   0   6        3.07       13.24      5.81 o
  -3   0   6      994.06     1041.87     31.61 o
  -2   0   6     6406.62     6317.07    120.52 o
  -1   0   6     2232.41     2103.16     71.61 o
   0   0   6       67.79       45.74     15.05 o
   1   0   6     1716.95     1617.37     35.41 o
   2   0   6     2126.32     2127.25     46.41 o
   3   0   6      102.44      107.12     10.16 o
   4   0   6      749.81      787.55     24.24 o
   5   0   6     1815.35     1894.67     44.11 o
   6   0   6       65.42       69.69     12.48 o
   7   0   6        0.77        5.80      8.66 o
   8   0   6      447.55      456.29     36.01 o
   9   0   6      377.27      398.06     36.39 o
  10   0   6      180.62      112.90     24.85 o
  11   0   6      285.75      313.42     57.30 o
  12   0   6      548.60      506.76     71.24 o
 -17   1   6        6.85       -3.67     12.88 o
 -16   1   6      345.35      398.47     34.88 o
 -15   1   6        3.47        5.48      9.82 o
 -14   1   6       90.84       98.98     15.77 o
 -13   1   6      115.62      124.39     18.38 o
 -12   1   6        9.81       10.51      7.55 o
 -11   1   6       19.49        7.65      6.60 o
 -10   1   6       26.78       34.31      7.77 o
  -9   1   6       30.22       23.76      5.83 o
  -8   1   6      387.50      419.20     13.63 o
  -7   1   6      835.47      809.95     20.80 o
  -6   1   6     1638.30     1770.79     21.74 o
  -5   1   6     2203.95     2265.87     32.56 o
  -4   1   6     1488.06     1561.04     25.38 o
  -3   1   6       97.94       97.44      7.43 o
  -2   1   6      305.37      348.61     12.56 o
  -1   1   6      160.62      144.79     15.04 o
   0   1   6     1291.05     1298.69     40.57 o
   1   1   6     1473.80     1437.50     30.06 o
   2   1   6     1296.71     1260.31     19.16 o
   3   1   6      314.48      311.54     10.55 o
   4   1   6     1370.30     1375.93     22.18 o
   5   1   6       46.30       49.61      6.77 o
   6   1   6       12.17       18.42      6.08 o
   7   1   6       40.71       56.51     10.09 o
   8   1   6        1.13        2.72      6.96 o
   9   1   6      130.13      136.49     17.75 o
  10   1   6      354.88      379.20     32.43 o
  11   1   6      279.11      286.65     30.53 o
  12   1   6       73.11       42.29     22.17 o
 -17   2   6       90.70       88.06     21.83 o
 -16   2   6       43.19       61.23     18.74 o
 -15   2   6       73.26       59.32     17.60 o
 -14   2   6       15.11       11.18     12.25 o
 -13   2   6       37.26       34.63      9.77 o
 -12   2   6      127.19      127.03     13.42 o
 -11   2   6      523.11      477.06     20.98 o
 -10   2   6        0.17       -2.51      4.56 o
  -9   2   6       59.79       68.34      7.66 o
  -8   2   6      100.58      114.03      8.35 o
  -7   2   6      602.92      540.87     18.91 o
  -6   2   6     2096.11     2055.53     35.20 o
  -5   2   6     1677.17     1644.31     36.04 o
  -4   2   6       65.12       58.16      6.36 o
  -3   2   6      184.80      181.32      8.66 o
  -2   2   6      562.96      524.63     16.50 o
  -1   2   6      398.17      419.14     13.25 o
   0   2   6      162.56      177.24     11.03 o
   1   2   6     1588.28     1670.40     31.90 o
   2   2   6       22.03       11.05      3.74 o
   3   2   6       95.92      109.26      6.96 o
   4   2   6        3.63        1.95      3.71 o
   5   2   6        1.64        1.71      4.67 o
   6   2   6      587.76      582.31     20.19 o
   7   2   6       31.86       14.31      7.33 o
   8   2   6      118.67      125.35     13.84 o
   9   2   6       16.10        9.94     11.29 o
  10   2   6      107.05      103.64     20.46 o
  11   2   6        0.19        1.11     12.11 o
  12   2   6      176.72      203.49     28.87 o
 -17   3   6      204.68      205.06     29.73 o
 -16   3   6      146.74      126.93     27.58 o
 -15   3   6        3.62        2.99     12.30 o
 -14   3   6      231.60      239.10     22.54 o
 -13   3   6      140.97       97.68     15.82 o
 -12   3   6      106.42       84.82     14.22 o
 -11   3   6      351.33      376.11     16.93 o
 -10   3   6      582.49      595.79     22.90 o
  -9   3   6     1951.24     1924.82     33.80 o
  -8   3   6     1009.29      949.02     21.35 o
  -7   3   6      900.30      892.63     21.82 o
  -6   3   6     3394.77     3461.21     66.96 o
  -5   3   6      745.51      759.44     18.26 o
  -4   3   6     1037.07     1018.05     20.34 o
  -3   3   6      810.92      743.88     23.86 o
  -2   3   6        5.84       19.58      5.02 o
  -1   3   6     2364.07     2344.59     51.50 o
   0   3   6     2399.41     2245.29     84.28 o
   1   3   6     1984.24     2000.28     33.80 o
   2   3   6      771.37      840.27     16.04 o
   3   3   6      314.10      311.36     12.81 o
   4   3   6      445.84      433.95     20.54 o
   5   3   6       56.05       69.19      8.21 o
   6   3   6     1346.96     1429.52     33.47 o
   7   3   6      244.98      223.68     34.02 o
   8   3   6      142.92      141.28     17.06 o
   9   3   6       47.96       43.12     12.81 o
  10   3   6      159.24      174.51     25.08 o
  11   3   6      409.77      418.95     36.20 o
  12   3   6       20.14        6.72     14.22 o
 -17   4   6        9.46        3.01     15.11 o
 -16   4   6       14.80        7.06     14.51 o
 -15   4   6      171.77      193.05     26.18 o
 -14   4   6       64.26       41.89     13.51 o
 -13   4   6       24.80       20.29     10.59 o
 -12   4   6       71.72       60.77     11.14 o
 -11   4   6       83.52       63.89     10.73 o
 -10   4   6      597.12      544.78     21.88 o
  -9   4   6     2753.73     2823.32     40.73 o
  -8   4   6      579.14      553.84     16.58 o
  -7   4   6        2.80        4.05      4.93 o
  -6   4   6      212.54      203.09     13.65 o
  -5   4   6       79.42       80.78      7.55 o
  -4   4   6      628.69      631.73     15.95 o
  -3   4   6       29.66       29.52      5.13 o
  -2   4   6      710.63      729.40     18.98 o
  -1   4   6      222.31      242.27      9.33 o
   0   4   6      215.77      236.08     11.63 o
   1   4   6     1662.03     1704.67     35.61 o
   2   4   6      517.20      494.32     17.71 o
   3   4   6       81.66       82.97      7.13 o
   4   4   6      146.56      182.60     14.29 o
   5   4   6       24.36       27.19      8.18 o
   6   4   6      316.59      311.80     19.81 o
   7   4   6      252.47      249.66     17.67 o
   8   4   6      529.37      536.62     24.97 o
   9   4   6        0.20        3.17      9.10 o
  10   4   6       19.95        1.13     10.48 o
  11   4   6       46.17       32.76     16.21 o
  12   4   6       14.12       26.19     16.82 o
 -17   5   6      119.42      140.41     27.07 o
 -16   5   6        0.44        4.27     14.12 o
 -15   5   6       23.74       33.63     14.13 o
 -14   5   6       11.09       13.89     11.00 o
 -13   5   6      332.39      335.05     24.66 o
 -12   5   6       30.29       35.52      9.36 o
 -11   5   6      112.80      104.54     12.55 o
 -10   5   6      309.58      325.62     18.29 o
  -9   5   6      196.96      183.96     14.05 o
  -8   5   6        2.82        5.22      7.01 o
  -7   5   6      675.09      652.67     28.49 o
  -6   5   6      724.88      710.07     28.26 o
  -5   5   6      301.17      310.84     18.69 o
  -4   5   6     1455.02     1443.91     30.82 o
  -3   5   6      723.80      714.42     17.50 o
  -2   5   6      103.76      108.34      9.21 o
  -1   5   6      826.26      863.00     27.01 o
   0   5   6     1468.79     1565.86     38.20 o
   1   5   6       41.60       31.74      6.19 o
   2   5   6       82.33       65.08      8.43 o
   3   5   6       23.50       37.47      7.98 o
   4   5   6      125.74      137.88     13.10 o
   5   5   6      141.26      124.48     13.24 o
   6   5   6       95.38      105.05     13.50 o
   7   5   6      222.17      213.06     18.50 o
   8   5   6       60.21       48.72     15.23 o
   9   5   6       20.24       14.97     12.92 o
  10   5   6      129.71      150.20     24.63 o
  11   5   6       49.37       10.32     16.80 o
  12   5   6       33.61       26.71     20.78 o
 -17   6   6       28.28       42.51     19.61 o
 -16   6   6      133.27      129.27     25.54 o
 -15   6   6      336.88      334.31     32.95 o
 -14   6   6       66.48       75.86     16.49 o
 -13   6   6      208.87      217.82     18.82 o
 -12   6   6      661.54      708.82     28.28 o
 -11   6   6      331.58      323.83     19.54 o
 -10   6   6      253.11      230.87     16.48 o
  -9   6   6      683.76      638.79     26.56 o
  -8   6   6      795.25      809.09     28.55 o
  -7   6   6       79.35       71.15     13.58 o
  -6   6   6      713.49      715.68     43.96 o
  -5   6   6      376.06      399.01     21.14 o
  -4   6   6      493.15      478.55     20.78 o
  -3   6   6      356.21      400.19     17.15 o
  -2   6   6     2166.95     1972.79     55.92 o
  -1   6   6      908.13      879.21     27.68 o
   0   6   6        1.08        3.65      5.74 o
   1   6   6      489.47      483.86     20.78 o
   2   6   6     1015.30     1016.17     23.65 o
   3   6   6      599.50      579.08     20.39 o
   4   6   6      703.12      709.11     25.68 o
   5   6   6      605.83      645.98     25.85 o
   6   6   6      163.00      167.11     20.13 o
   7   6   6       10.88       19.44     11.74 o
   8   6   6      651.11      678.68     38.35 o
   9   6   6      179.19      170.35     24.44 o
  10   6   6       21.01       22.36     15.06 o
  11   6   6       83.76       78.51     21.45 o
 -16   7   6       57.87       38.84     18.26 o
 -15   7   6      102.45      116.89     23.93 o
 -14   7   6        3.46        6.23     10.29 o
 -13   7   6      109.01      130.33     16.23 o
 -12   7   6        1.87       -6.02      6.75 o
 -11   7   6      237.65      218.07     17.41 o
 -10   7   6      167.75      152.46     14.64 o
  -9   7   6        2.08       -3.74      6.52 o
  -8   7   6     1450.87     1458.09     55.43 o
  -7   7   6      898.61      896.17     34.45 o
  -6   7   6       24.23       15.27      8.30 o
  -5   7   6      117.32      119.00     13.57 o
  -4   7   6      221.46      221.85     16.91 o
  -3   7   6        1.25       -1.46      4.82 o
  -2   7   6        0.26       -0.40      4.93 o
  -1   7   6       27.57       31.87      8.03 o
   0   7   6        8.99       17.11      7.61 o
   1   7   6      807.07      747.98     26.07 o
   2   7   6      409.96      333.97     17.47 o
   3   7   6       27.32       14.59      5.87 o
   4   7   6        1.06       -2.70      7.59 o
   5   7   6       10.90       14.01      9.77 o
   6   7   6      534.95      538.24     32.52 o
   7   7   6      128.11      135.74     20.50 o
   8   7   6       27.83       21.15     15.07 o
   9   7   6      100.66       91.94     20.41 o
  10   7   6       24.67       15.27     13.96 o
  11   7   6        0.71        3.02     14.59 o
 -16   8   6       55.70       87.08     23.21 o
 -15   8   6      237.43      249.86     30.67 o
 -14   8   6       83.66       65.48     16.65 o
 -13   8   6        5.80        6.05      8.69 o
 -12   8   6      180.90      185.09     17.69 o
 -11   8   6      275.85      247.83     18.61 o
 -10   8   6       33.03       38.45     11.18 o
  -9   8   6      194.06      218.85     21.28 o
  -8   8   6      578.27      555.95     25.56 o
  -7   8   6      337.94      305.98     22.23 o
  -6   8   6        3.64        0.58      6.81 o
  -5   8   6      804.97      812.58     32.67 o
  -4   8   6      369.25      375.78     32.88 o
  -3   8   6        3.55        7.39      5.61 o
  -2   8   6      809.51      813.76     32.57 o
  -1   8   6      736.65      822.54     27.95 o
   0   8   6       23.13       18.68      7.72 o
   1   8   6        6.74       13.33      6.19 o
   2   8   6     1713.96     1693.81     37.52 o
   3   8   6      234.51      230.09     16.39 o
   4   8   6      174.98      192.69     17.88 o
   5   8   6      207.31      202.33     22.20 o
   6   8   6       56.39       47.29     14.54 o
   7   8   6        2.65        5.70     11.05 o
   8   8   6      100.61      120.19     21.54 o
   9   8   6      351.60      347.99     33.06 o
  10   8   6        2.28        2.66     12.56 o
  11   8   6       59.65       59.15     21.30 o
 -15   9   6        3.67        6.26     15.19 o
 -14   9   6      322.14      357.26     29.04 o
 -13   9   6      436.79      467.12     26.53 o
 -12   9   6       23.74       22.92      9.92 o
 -11   9   6      164.60      177.99     17.14 o
 -10   9   6      718.07      745.34     37.97 o
  -9   9   6      176.43      180.09     18.13 o
  -8   9   6      211.15      203.82     17.71 o
  -7   9   6      561.23      561.02     28.64 o
  -6   9   6        8.85        4.30      8.22 o
  -5   9   6      306.30      283.04     20.02 o
  -4   9   6      660.76      660.14     25.20 o
  -3   9   6     1422.57     1377.15     74.98 o
  -2   9   6      267.68      272.63     25.28 o
  -1   9   6      308.43      306.84     18.57 o
   0   9   6      630.49      627.01     27.17 o
   1   9   6      733.46      773.22     26.81 o
   2   9   6        0.92        2.10      5.73 o
   3   9   6      930.62      854.70     56.12 o
   4   9   6     1189.66     1204.29     35.69 o
   5   9   6      114.33      111.38     16.18 o
   6   9   6      293.91      256.70     22.73 o
   7   9   6      313.50      327.50     30.24 o
   8   9   6      150.86      155.61     24.47 o
   9   9   6      115.98       91.37     21.25 o
  10   9   6      380.89      392.05     52.15 o
 -15  10   6        0.96        5.17     15.58 o
 -14  10   6        2.96        2.28     11.71 o
 -13  10   6       20.54        8.62     11.25 o
 -12  10   6       13.96       17.15      9.91 o
 -11  10   6        0.65       -2.20      9.03 o
 -10  10   6       80.63       68.80     14.21 o
  -9  10   6       47.14       47.56     12.36 o
  -8  10   6       48.89       54.98     12.25 o
  -7  10   6       38.30       30.20     11.42 o
  -6  10   6       12.11       20.08      9.92 o
  -5  10   6       65.82       43.85     11.06 o
  -4  10   6       83.10       74.74     19.72 o
  -3  10   6      215.63      202.35     22.91 o
  -2  10   6       18.06       17.41     10.85 o
  -1  10   6       28.86       44.71     14.46 o
   0  10   6      320.38      296.91     18.60 o
   1  10   6        8.07       11.72      7.52 o
   2  10   6      260.37      242.29     17.09 o
   3  10   6        7.57        6.33      7.43 o
   4  10   6      249.41      236.94     18.79 o
   5  10   6       67.92       77.73     15.12 o
   6  10   6        5.46       11.58     10.01 o
   7  10   6       20.41        5.24     10.64 o
   8  10   6       44.63       44.80     14.53 o
   9  10   6       21.16       10.94     12.90 o
  10  10   6       23.96       21.33     17.34 o
 -14  11   6      109.14      113.92     21.18 o
 -13  11   6      107.17      103.87     19.69 o
 -12  11   6       64.44       75.53     14.52 o
 -11  11   6      400.65      382.30     27.64 o
 -10  11   6      757.70      772.07     39.89 o
  -9  11   6        8.02        5.55      9.01 o
  -8  11   6       49.26       43.23     11.82 o
  -7  11   6      195.61      193.38     20.41 o
  -6  11   6       36.82       39.33     15.66 o
  -5  11   6        3.35        0.20     10.05 o
  -4  11   6       91.65      108.46     19.03 o
  -3  11   6      447.00      465.44     32.72 o
  -2  11   6       25.13       27.81     13.72 o
  -1  11   6        4.75        3.82     10.43 o
   0  11   6      784.21      746.33     35.33 o
   1  11   6       51.88       50.49     13.69 o
   2  11   6       69.67       61.63     11.23 o
   3  11   6      334.64      365.87     21.79 o
   4  11   6       73.20       47.22     12.55 o
   5  11   6      101.07      112.27     15.37 o
   6  11   6      161.32      153.69     20.12 o
   7  11   6      171.87      148.16     21.06 o
   8  11   6        7.95        9.06     12.23 o
   9  11   6       16.99       26.58     14.82 o
 -14  12   6       88.71       75.13     19.15 o
 -13  12   6        3.91        1.99     12.13 o
 -12  12   6      221.28      253.85     25.42 o
 -11  12   6      122.43      124.61     19.70 o
 -10  12   6      157.56      152.10     19.83 o
  -9  12   6      254.90      271.61     23.33 o
  -8  12   6      463.84      484.40     27.56 o
  -7  12   6      103.37      111.01     23.82 o
  -6  12   6      531.67      523.92     42.07 o
  -5  12   6      148.88      155.56     25.50 o
  -4  12   6       90.57       77.99     28.61 o
  -3  12   6       52.41       37.64     14.28 o
  -2  12   6      329.82      279.93     28.28 o
  -1  12   6      269.98      284.13     24.29 o
   0  12   6      137.95      152.48     19.80 o
   1  12   6      226.99      221.95     23.10 o
   2  12   6      795.03      823.44     40.14 o
   3  12   6      175.89      172.88     17.14 o
   4  12   6       62.74       50.24     12.26 o
   5  12   6       32.21       17.22      9.63 o
   6  12   6      142.59      180.85     19.96 o
   7  12   6       22.28       21.70     13.16 o
   8  12   6      117.87       77.53     18.46 o
 -13  13   6       47.82       56.81     17.62 o
 -12  13   6       17.31        7.16     12.67 o
 -11  13   6       10.99       20.11     12.50 o
 -10  13   6        0.18        0.93     11.71 o
  -9  13   6        5.19       -1.61     11.36 o
  -8  13   6       38.73       53.53     16.02 o
  -7  13   6       15.57       13.62     15.03 o
  -6  13   6      118.31      110.66     24.06 o
  -5  13   6       40.26       39.91     17.04 o
  -4  13   6       10.44        4.89     16.46 o
  -3  13   6        7.88       -3.65     10.09 o
  -2  13   6       49.54       61.55     17.77 o
  -1  13   6       69.82       88.47     16.92 o
   0  13   6       87.35       69.12     15.75 o
   1  13   6        8.46        7.02     10.54 o
   2  13   6       24.52       15.42     11.43 o
   3  13   6       32.01       41.83     13.25 o
   4  13   6       24.87       25.11     12.05 o
   5  13   6       75.27       64.89     14.60 o
   6  13   6       45.56       23.53     11.17 o
   7  13   6        4.97        7.99     11.14 o
   8  13   6        6.89        5.48     12.85 o
 -12  14   6      101.80      139.45     26.60 o
 -11  14   6      270.32      279.63     31.92 o
 -10  14   6       54.09       41.59     16.83 o
  -9  14   6       75.95       69.06     18.66 o
  -8  14   6      381.92      394.57     33.45 o
  -7  14   6       18.43        8.95     12.82 o
  -6  14   6       22.59       39.66     19.06 o
  -5  14   6      115.60      108.59     24.03 o
  -4  14   6       86.12      105.56     34.25 o
  -3  14   6       45.61       40.70     26.24 o
  -2  14   6       49.49       40.26     30.84 o
  -1  14   6      356.65      402.89     29.80 o
   0  14   6       39.07       29.91     13.56 o
   1  14   6       49.42       57.22     15.71 o
   2  14   6      290.80      273.67     27.50 o
   3  14   6      134.17      141.74     24.93 o
   4  14   6      104.50      105.73     18.95 o
   5  14   6      121.67      133.31     20.67 o
   6  14   6       28.43       21.28     13.56 o
   7  14   6        4.66       -3.51     12.42 o
 -11  15   6       50.84       41.33     18.28 o
 -10  15   6       32.30       34.87     17.01 o
  -9  15   6       75.02       82.68     21.05 o
  -8  15   6        2.38       -6.90     11.68 o
  -7  15   6      530.07      567.94     39.12 o
  -6  15   6      195.17      173.58     35.21 o
  -5  15   6       42.51       37.90     19.94 o
  -4  15   6      186.67      205.15     31.19 o
  -3  15   6        8.59        2.21     13.77 o
  -2  15   6       19.75       14.11     15.07 o
  -1  15   6      135.71      146.96     28.64 o
   0  15   6      296.34      364.70     39.41 o
   1  15   6       49.06       41.97     15.70 o
   2  15   6        2.07       -1.13     11.07 o
   3  15   6       99.76       84.56     20.45 o
   4  15   6      150.77      134.66     24.53 o
   5  15   6        6.80        7.48     12.55 o
   6  15   6       14.47       -0.39     12.81 o
  -9  16   6       34.41       38.62     18.86 o
  -8  16   6       14.46       18.41     16.10 o
  -7  16   6        6.92        9.99     13.39 o
  -6  16   6       10.79       12.78     17.56 o
  -5  16   6        4.81        2.82     16.29 o
  -4  16   6        0.10        0.34     12.04 o
  -3  16   6       79.94       71.52     23.31 o
  -2  16   6       27.02       -2.51     16.00 o
  -1  16   6        7.40        3.44     15.07 o
   0  16   6       14.51       21.29     17.93 o
   1  16   6        8.67        4.86     16.15 o
   2  16   6       63.66       53.32     22.55 o
   3  16   6        1.42       10.71     18.58 o
   4  16   6        1.64       -5.61     14.86 o
  -7  17   6      213.96      218.89     30.07 o
  -6  17   6       93.06       95.30     19.51 o
  -5  17   6        2.25        3.51     13.62 o
  -4  17   6      105.96      104.40     23.16 o
  -3  17   6      211.55      291.15     39.10 o
  -2  17   6        6.03        0.70     17.13 o
  -1  17   6        4.27        4.17     16.94 o
   0  17   6      243.20      276.26     38.34 o
   1  17   6       59.90       28.87     20.27 o
   2  17   6        1.31       -8.07     16.53 o
  -4  18   6       50.11       64.19     21.10 o
  -3  18   6        1.52       11.15     15.86 o
  -2  18   6      297.05      349.60     43.22 o
  -1  18   6      126.85      108.86     30.29 o
 -17   1   7       58.72       43.24     23.76 o
 -16   1   7      251.22      296.99     31.04 o
 -15   1   7       50.31       46.50     16.68 o
 -14   1   7      598.69      667.96     31.96 o
 -13   1   7      203.88      187.29     16.59 o
 -12   1   7       87.39       79.19     11.77 o
 -11   1   7        3.79       12.28      6.72 o
 -10   1   7      653.57      659.47     18.83 o
  -9   1   7      643.79      604.95     17.13 o
  -8   1   7       50.00       48.81      6.66 o
  -7   1   7     1075.37     1099.36     26.97 o
  -6   1   7     1377.13     1314.45     24.76 o
  -5   1   7     1625.85     1695.90     29.16 o
  -4   1   7     2794.12     2926.44     37.17 o
  -3   1   7     1151.59     1074.92     20.87 o
  -2   1   7       41.19       32.94      6.07 o
  -1   1   7      169.05      132.69     16.23 o
   0   1   7      663.97      630.98     31.73 o
   1   1   7       41.20       32.77      8.96 o
   2   1   7      804.33      821.87     17.70 o
   3   1   7      188.98      190.16      9.43 o
   4   1   7     1095.31     1106.82     21.18 o
   5   1   7      167.58      168.65     11.20 o
   6   1   7      491.97      496.17     18.28 o
   7   1   7      125.39      151.06     14.79 o
   8   1   7       15.93        7.68      9.35 o
   9   1   7       31.09       42.13     13.44 o
  10   1   7      230.21      265.66     30.37 o
  11   1   7       73.42       65.27     19.74 o
 -17   2   7      126.35      120.65     24.78 o
 -16   2   7      242.68      257.01     29.85 o
 -15   2   7       94.97      114.02     21.39 o
 -14   2   7      149.13      145.17     19.20 o
 -13   2   7       56.78       67.84     14.15 o
 -12   2   7      230.23      267.09     18.00 o
 -11   2   7      197.67      186.87     12.83 o
 -10   2   7       73.42       72.81      8.33 o
  -9   2   7     1094.56     1121.15     23.18 o
  -8   2   7      562.12      557.33     16.13 o
  -7   2   7      571.67      569.87     17.49 o
  -6   2   7     1207.48     1231.41     25.72 o
  -5   2   7      853.35      782.26     20.18 o
  -4   2   7        7.51        7.30      4.36 o
  -3   2   7      169.20      162.03      9.07 o
  -2   2   7     2042.83     1978.63     50.61 o
  -1   2   7      274.34      275.33     12.33 o
   0   2   7      112.74      116.35     11.96 o
   1   2   7     1606.46     1616.58     33.19 o
   2   2   7      273.68      253.64     10.41 o
   3   2   7       20.68       31.17      4.71 o
   4   2   7      182.37      215.91     12.23 o
   5   2   7      323.26      309.13     14.18 o
   6   2   7       92.02       98.40     11.29 o
   7   2   7      496.15      554.76     24.96 o
   8   2   7      199.72      198.92     20.28 o
   9   2   7       33.54       43.93     13.90 o
  10   2   7        0.86       -8.30      9.18 o
  11   2   7      218.00      231.34     37.88 o
 -17   3   7        1.21        7.92     14.88 o
 -16   3   7       54.50       64.34     20.18 o
 -15   3   7       45.49       33.75     15.86 o
 -14   3   7        8.39        7.51     10.16 o
 -13   3   7       12.06        6.81      9.31 o
 -12   3   7        0.00       -7.09      6.34 o
 -11   3   7        1.93        2.36      6.22 o
 -10   3   7       38.05       28.55      6.72 o
  -9   3   7      199.16      181.74     11.60 o
  -8   3   7       52.59       56.37      7.11 o
  -7   3   7        8.17        7.41      5.57 o
  -6   3   7       50.34       43.85      7.08 o
  -5   3   7       11.75        2.59      4.44 o
  -4   3   7      422.53      403.16     14.61 o
  -3   3   7      228.03      248.59     13.07 o
  -2   3   7        6.69       -0.49      4.23 o
  -1   3   7      154.84      184.32     11.08 o
   0   3   7      348.80      394.19     13.35 o
   1   3   7       72.25       82.42      8.42 o
   2   3   7     1165.85     1150.61     38.34 o
   3   3   7       17.53       14.95      5.69 o
   4   3   7       19.65       12.96      5.53 o
   5   3   7       12.22        6.91      5.58 o
   6   3   7      308.89      234.74     88.27 o
   7   3   7       10.69        3.90      6.39 o
   8   3   7       95.90       63.70     21.66 o
   9   3   7       29.03        8.20      8.92 o
  10   3   7       17.99       16.71     13.74 o
  11   3   7        1.54       -3.77     12.61 o
 -17   4   7        3.40       -3.05     14.39 o
 -16   4   7      185.92      200.25     28.38 o
 -15   4   7      215.97      225.56     23.76 o
 -14   4   7        2.57       -1.91      9.43 o
 -13   4   7      180.74      168.67     19.09 o
 -12   4   7      592.84      630.29     26.22 o
 -11   4   7      392.44      359.72     19.59 o
 -10   4   7       18.89       16.95      6.91 o
  -9   4   7      290.93      264.59     16.04 o
  -8   4   7        2.56        3.56      8.50 o
  -7   4   7       10.48        5.40      5.64 o
  -6   4   7     1181.23     1165.85     31.85 o
  -5   4   7      636.32      703.66     18.63 o
  -4   4   7     2642.21     2552.96     34.00 o
  -3   4   7      820.17      804.34     19.40 o
  -2   4   7     1243.97     1300.74     26.57 o
  -1   4   7      215.02      188.09     10.50 o
   0   4   7       64.14       62.35      7.51 o
   1   4   7      261.75      259.53     12.56 o
   2   4   7      139.82      171.00     12.42 o
   3   4   7      109.31       99.40     10.60 o
   4   4   7      737.68      740.42     24.81 o
   5   4   7      653.48      737.35     26.08 o
   6   4   7      163.97      164.26     16.35 o
   7   4   7        9.62        9.34      8.52 o
   8   4   7      220.97      254.51     26.17 o
   9   4   7       41.34       50.60     20.56 o
  10   4   7       13.92       -0.70     14.02 o
  11   4   7      156.26      148.80     32.06 o
 -17   5   7      120.99      142.61     27.42 o
 -16   5   7       99.78       91.95     22.64 o
 -15   5   7      203.84      249.01     24.76 o
 -14   5   7        2.06        3.81      9.93 o
 -13   5   7      159.07      164.48     16.89 o
 -12   5   7        0.01        4.55      7.52 o
 -11   5   7      168.04      158.30     14.65 o
 -10   5   7      500.71      502.72     22.08 o
  -9   5   7       21.50       19.09      7.19 o
  -8   5   7     1379.29     1370.72     43.24 o
  -7   5   7      332.11      340.39     22.32 o
  -6   5   7      615.95      599.33     63.60 o
  -5   5   7        1.36       -0.88      4.45 o
  -4   5   7      339.36      333.03     13.04 o
  -3   5   7      330.92      320.39     13.77 o
  -2   5   7        1.28       -0.18      4.46 o
  -1   5   7       84.19       64.89     12.66 o
   0   5   7      969.23      947.79     32.64 o
   1   5   7      201.83      126.79     38.59 o
   2   5   7      113.30      110.62     10.84 o
   3   5   7      111.13      108.97     11.18 o
   4   5   7      247.60      245.83     15.89 o
   5   5   7       68.98       63.99     10.52 o
   6   5   7      465.29      512.14     25.63 o
   7   5   7       15.63       15.13     11.08 o
   8   5   7       83.71       83.55     18.24 o
   9   5   7       97.41      101.56     20.75 o
  10   5   7       38.70       32.49     21.10 o
  11   5   7       56.01       62.31     24.85 o
 -16   6   7        8.48       -7.93     14.11 o
 -15   6   7      177.02      180.86     22.74 o
 -14   6   7       22.12       13.46     11.37 o
 -13   6   7       87.17       96.17     14.72 o
 -12   6   7       12.92       11.55      8.22 o
 -11   6   7       60.21       43.75     10.17 o
 -10   6   7        0.26        0.95      6.40 o
  -9   6   7       15.19       10.38      7.96 o
  -8   6   7     2637.60     2534.69    129.07 o
  -7   6   7       31.75       30.57     10.65 o
  -6   6   7      306.72      274.83     19.83 o
  -5   6   7      311.66      311.06     19.66 o
  -4   6   7      457.20      440.16     20.67 o
  -3   6   7       32.52       31.65      7.93 o
  -2   6   7      472.93      494.93     31.13 o
  -1   6   7      145.57      159.96     14.57 o
   0   6   7       46.44       56.69     11.02 o
   1   6   7       38.07       38.38      8.84 o
   2   6   7      765.73      720.77     21.68 o
   3   6   7       41.04       40.19      8.31 o
   4   6   7        7.41       11.99      6.88 o
   5   6   7        1.05       -3.93      6.88 o
   6   6   7        1.67       -3.25      9.13 o
   7   6   7       59.36       60.01     16.19 o
   8   6   7        1.53       -3.45     10.83 o
   9   6   7       95.99       73.50     19.55 o
  10   6   7        2.21        2.17     16.14 o
  11   6   7        0.36        5.18     17.94 o
 -16   7   7       11.68        9.94     14.54 o
 -15   7   7        0.80       -3.37     11.09 o
 -14   7   7      608.95      682.20     31.34 o
 -13   7   7      634.42      687.34     30.31 o
 -12   7   7       29.24       29.05     10.04 o
 -11   7   7      372.32      432.47     22.94 o
 -10   7   7      683.13      704.99     30.35 o
  -9   7   7        6.51        8.44      7.79 o
  -8   7   7      235.88      248.72     21.59 o
  -7   7   7      554.71      563.30     28.02 o
  -6   7   7      214.88      226.29     18.71 o
  -5   7   7        6.32        8.54      7.37 o
  -4   7   7     1441.74     1469.42     50.74 o
  -3   7   7     1727.11     1636.00     56.10 o
  -2   7   7      825.35      844.06     41.41 o
  -1   7   7      671.87      638.71     27.20 o
   0   7   7      935.14      957.55     33.80 o
   1   7   7       99.56      103.43     12.77 o
   2   7   7     1600.60     1415.40     93.98 o
   3   7   7      645.67      677.60     25.92 o
   4   7   7      185.41      178.75     17.75 o
   5   7   7        0.20       -2.36      7.75 o
   6   7   7      148.82      121.21     20.13 o
   7   7   7      403.37      372.82     31.12 o
   8   7   7       10.37        3.21     11.76 o
   9   7   7      143.67      115.38     23.10 o
  10   7   7      184.59      190.27     30.15 o
 -16   8   7      145.66      182.75     29.26 o
 -15   8   7       46.71       40.66     18.07 o
 -14   8   7       19.19       20.61     11.09 o
 -13   8   7      189.54      196.07     19.18 o
 -12   8   7       66.11       40.40     10.83 o
 -11   8   7      532.48      580.34     26.44 o
 -10   8   7        6.45        4.64      8.12 o
  -9   8   7       12.94       19.01      8.96 o
  -8   8   7      165.12      194.21     19.95 o
  -7   8   7       63.70       58.04     12.71 o
  -6   8   7     1406.54     1420.46     41.48 o
  -5   8   7      225.59      231.78     17.94 o
  -4   8   7       70.28       70.16     15.87 o
  -3   8   7       31.59       28.56     12.17 o
  -2   8   7      406.90      412.32     30.69 o
  -1   8   7      430.41      434.80     45.09 o
   0   8   7      386.15      325.68     22.59 o
   1   8   7      368.30      369.98     21.05 o
   2   8   7      131.39      123.71     13.25 o
   3   8   7      163.22      174.68     15.71 o
   4   8   7      658.97      603.82     26.37 o
   5   8   7      134.03      132.83     15.58 o
   6   8   7      137.59      157.58     19.59 o
   7   8   7       73.58       64.88     17.82 o
   8   8   7       99.28      102.84     21.81 o
   9   8   7       15.69       34.72     17.25 o
  10   8   7        3.04      -10.09     14.10 o
 -15   9   7        6.30        0.89     11.78 o
 -14   9   7       21.75       26.92     13.88 o
 -13   9   7        1.16        0.77      9.35 o
 -12   9   7        6.81        2.72      8.69 o
 -11   9   7      190.89      190.51     17.61 o
 -10   9   7       17.66       11.64      9.75 o
  -9   9   7       11.83        6.75      8.62 o
  -8   9   7       68.11       62.55     13.94 o
  -7   9   7      372.99      389.81     25.21 o
  -6   9   7        2.64        2.68      7.88 o
  -5   9   7      373.80      371.98     31.66 o
  -4   9   7       34.37       45.04     14.78 o
  -3   9   7       65.04       53.60     15.11 o
  -2   9   7       44.80       34.56     14.08 o
  -1   9   7      119.95      111.69     20.02 o
   0   9   7      771.52      746.50     45.15 o
   1   9   7       18.28       16.10      8.22 o
   2   9   7      154.07      158.39     15.00 o
   3   9   7      258.11      238.21     18.13 o
   4   9   7        1.94       -0.84      7.29 o
   5   9   7       16.62       18.13      9.49 o
   6   9   7       20.66       22.04     10.45 o
   7   9   7        7.64        3.01     10.52 o
   8   9   7       14.97       22.01     15.23 o
   9   9   7       15.48       15.99     16.28 o
 -15  10   7      140.44      135.13     23.13 o
 -14  10   7        2.90       -3.16     11.69 o
 -13  10   7       15.74       14.76     10.88 o
 -12  10   7     1119.07     1191.96     40.08 o
 -11  10   7      119.00       98.50     17.13 o
 -10  10   7       63.75       63.15     14.19 o
  -9  10   7      274.47      287.09     22.06 o
  -8  10   7      325.40      345.02     25.95 o
  -7  10   7      108.10       89.68     20.68 o
  -6  10   7      302.32      288.11     30.93 o
  -5  10   7      899.86      860.11     47.36 o
  -4  10   7      266.95      250.47     26.63 o
  -3  10   7      119.45      110.66     19.89 o
  -2  10   7      659.66      650.79     39.93 o
  -1  10   7      543.80      578.02     38.38 o
   0  10   7       55.75       36.05     12.19 o
   1  10   7      236.11      281.50     25.09 o
   2  10   7     1105.07     1094.83     34.00 o
   3  10   7       66.56       60.99     11.71 o
   4  10   7      318.15      293.27     36.26 o
   5  10   7      163.09      165.61     18.24 o
   6  10   7      172.44      186.47     19.82 o
   7  10   7        2.89       -1.33      9.42 o
   8  10   7      285.33      292.38     24.88 o
   9  10   7       89.92       79.19     19.12 o
 -14  11   7       52.26       45.61     16.57 o
 -13  11   7       95.08      104.16     19.49 o
 -12  11   7        0.77        4.35      9.43 o
 -11  11   7       89.86      104.25     17.72 o
 -10  11   7      130.06      127.89     18.06 o
  -9  11   7      154.43      164.98     18.99 o
  -8  11   7       83.69       67.38     20.22 o
  -7  11   7      302.73      315.29     33.75 o
  -6  11   7       72.56       72.00     19.88 o
  -5  11   7      115.67       99.13     21.96 o
  -4  11   7      444.34      437.99     34.05 o
  -3  11   7       59.63       85.55     19.79 o
  -2  11   7       16.16       17.36     11.98 o
  -1  11   7       13.71       21.84     13.39 o
   0  11   7      254.53      243.75     23.81 o
   1  11   7        0.13        0.89      9.19 o
   2  11   7       37.92       34.49     13.50 o
   3  11   7       12.30       10.44      8.24 o
   4  11   7      248.47      284.96     21.55 o
   5  11   7       26.00       17.52     10.00 o
   6  11   7      208.99      202.84     20.90 o
   7  11   7       65.35       63.06     15.35 o
   8  11   7        1.38        4.34     10.90 o
 -13  12   7       11.05        7.93     12.37 o
 -12  12   7       42.83       65.74     14.87 o
 -11  12   7       76.07       80.30     20.11 o
 -10  12   7      122.22      104.92     20.87 o
  -9  12   7       22.05       17.09     12.85 o
  -8  12   7       21.35       20.97     12.80 o
  -7  12   7        0.73        3.53     11.77 o
  -6  12   7        1.09        6.50     12.42 o
  -5  12   7       23.08       16.37     14.11 o
  -4  12   7       52.34       28.85     14.57 o
  -3  12   7        4.56        7.92     11.75 o
  -2  12   7      277.89      276.76     37.58 o
  -1  12   7       63.15       57.47     16.30 o
   0  12   7       15.63       10.56     10.75 o
   1  12   7        0.20       -6.40      8.40 o
   2  12   7      191.27      183.03     23.19 o
   3  12   7        0.03       -1.25      9.05 o
   4  12   7       36.01       40.35     13.13 o
   5  12   7       41.28       33.01     10.65 o
   6  12   7       21.93       16.72     11.18 o
   7  12   7        2.08       -2.18     10.39 o
 -12  13   7        0.29       -7.75     12.26 o
 -11  13   7      187.35      197.74     27.28 o
 -10  13   7      298.66      231.90     28.17 o
  -9  13   7       28.62       27.65     14.27 o
  -8  13   7      301.42      274.86     31.96 o
  -7  13   7      305.71      320.05     36.84 o
  -6  13   7      121.49      113.98     25.29 o
  -5  13   7       13.19        3.85     13.38 o
  -4  13   7      454.15      419.28     56.04 o
  -3  13   7      136.26      156.27     24.79 o
  -2  13   7        7.77        4.74     12.16 o
  -1  13   7      274.64      323.88     44.85 o
   0  13   7      106.51      109.92     19.38 o
   1  13   7      167.45      167.96     22.83 o
   2  13   7        7.20       15.97     12.40 o
   3  13   7      483.55      522.96     37.15 o
   4  13   7       87.09       80.62     17.03 o
   5  13   7       35.56       55.24     16.11 o
   6  13   7      124.43      112.15     20.80 o
   7  13   7      114.38      113.20     25.73 o
 -11  14   7        7.77        5.49     13.28 o
 -10  14   7       26.77       27.34     15.62 o
  -9  14   7       40.95       32.23     16.42 o
  -8  14   7      145.17      112.08     22.40 o
  -7  14   7        0.03       -8.36     12.72 o
  -6  14   7       90.95       91.99     24.49 o
  -5  14   7        0.55        3.51     14.74 o
  -4  14   7       42.85       14.60     22.02 o
  -3  14   7       40.33       12.75     22.68 o
  -2  14   7      122.62      125.61     20.23 o
  -1  14   7        7.13       -0.23     10.39 o
   0  14   7       58.11       45.91     15.89 o
   1  14   7       18.38       17.07     13.64 o
   2  14   7      110.00      107.68     21.64 o
   3  14   7       60.70       44.50     16.56 o
   4  14   7       17.12        8.46     14.16 o
   5  14   7       43.73       46.92     16.29 o
   6  14   7       16.75       29.80     32.25 o
 -10  15   7       30.00       33.41     16.81 o
  -9  15   7       41.09       35.62     17.33 o
  -8  15   7        0.72        8.14     13.47 o
  -7  15   7      422.54      447.80     44.73 o
  -6  15   7       31.07       45.36     21.20 o
  -5  15   7       59.54       56.35     21.98 o
  -4  15   7      169.21      119.02     28.18 o
  -3  15   7        0.31        2.84     14.80 o
  -2  15   7       23.52       39.27     19.02 o
  -1  15   7        2.36        5.29     14.17 o
   0  15   7      265.49      326.84     30.97 o
   1  15   7       14.44        1.16     12.08 o
   2  15   7       34.00       31.94     15.26 o
   3  15   7       53.43       64.83     19.40 o
   4  15   7       20.83       13.92     15.10 o
  -9  16   7       58.79       44.50     18.99 o
  -8  16   7      531.97      544.41     42.22 o
  -7  16   7        6.50        0.66     14.05 o
  -6  16   7      280.12      293.45     39.76 o
  -5  16   7      222.00      252.59     36.83 o
  -4  16   7        6.24        2.90     13.62 o
  -3  16   7       27.07       40.49     20.43 o
  -2  16   7      302.67      328.24     40.02 o
  -1  16   7       82.67       50.11     22.31 o
   0  16   7       19.00       26.34     19.72 o
   1  16   7      109.52      118.41     29.83 o
   2  16   7      174.42      181.54     34.56 o
   3  16   7        6.37        6.00     14.93 o
  -6  17   7        0.13        5.77     18.14 o
  -5  17   7       24.30       25.46     17.37 o
  -4  17   7       79.73       61.10     20.48 o
  -3  17   7       12.66       21.39     20.28 o
  -2  17   7       99.84      113.80     29.20 o
  -1  17   7       53.87       78.93     30.17 o
   0  17   7       14.93       24.61     20.91 o
 -17   0   8      134.53      174.87     51.00 o
 -16   0   8     1566.08     1704.86    119.57 o
 -15   0   8      178.43      156.42     44.11 o
 -14   0   8       65.20       64.66     20.77 o
 -13   0   8      424.31      484.95     31.53 o
 -12   0   8      891.06      949.86     40.82 o
 -11   0   8      145.69      120.84     17.42 o
 -10   0   8     1238.61     1172.69     40.84 o
  -9   0   8     1087.42     1026.75     68.08 o
  -8   0   8      895.24      799.47     31.41 o
  -7   0   8        1.18        1.09      6.95 o
  -6   0   8      508.20      557.04     25.17 o
  -5   0   8      774.53      694.08     35.93 o
  -4   0   8      252.62      249.04     18.08 o
  -3   0   8      947.73      994.50     36.44 o
  -2   0   8     1637.42     1603.07     43.49 o
  -1   0   8      224.60      226.91     30.91 o
   0   0   8      661.94      710.84     51.60 o
   1   0   8     1235.19     1243.25     68.79 o
   2   0   8      451.22      448.14     42.29 o
   3   0   8      608.35      631.38     23.60 o
   4   0   8      917.70      944.96     30.26 o
   5   0   8       40.64       52.34     12.40 o
   6   0   8        0.17       -2.06      8.25 o
   7   0   8      593.52      710.20     88.73 o
   8   0   8      147.51      125.33     26.92 o
   9   0   8      121.10      142.39     29.15 o
  10   0   8       44.25       34.56     23.94 o
 -17   1   8      399.92      405.11     47.83 o
 -16   1   8       80.85      100.59     28.68 o
 -15   1   8       49.10       44.22     16.90 o
 -14   1   8      155.08      186.32     21.02 o
 -13   1   8        0.26        7.84      9.13 o
 -12   1   8       14.79       15.84      7.81 o
 -11   1   8      192.97      231.69     15.23 o
 -10   1   8     1200.27     1095.60     27.86 o
  -9   1   8        6.49        3.34      5.53 o
  -8   1   8      303.26      260.74     13.90 o
  -7   1   8       57.42       61.19      8.10 o
  -6   1   8       10.02        7.35      5.00 o
  -5   1   8       55.96       52.60      7.80 o
  -4   1   8      305.22      335.66     14.71 o
  -3   1   8      294.08      289.82     12.56 o
  -2   1   8       51.84       46.39      6.87 o
  -1   1   8       79.22       79.29     10.99 o
   0   1   8     1094.09     1082.07     76.61 o
   1   1   8        4.25        9.34      8.47 o
   2   1   8      382.65      388.43     16.60 o
   3   1   8        9.91       12.75      4.93 o
   4   1   8       19.59       19.22      6.34 o
   5   1   8      279.24      302.32     16.58 o
   6   1   8      113.50      102.27     13.47 o
   7   1   8       88.16       71.22     12.75 o
   8   1   8       22.83       14.17     11.15 o
   9   1   8      136.74      150.72     21.34 o
  10   1   8       33.10       31.22     14.37 o
 -17   2   8        0.46      -11.75     16.07 o
 -16   2   8        0.49       -5.79     12.93 o
 -15   2   8      293.72      338.23     31.70 o
 -14   2   8        0.02       -5.85      9.15 o
 -13   2   8      515.76      575.12     30.67 o
 -12   2   8      358.96      389.05     25.16 o
 -11   2   8       84.94       62.43     11.30 o
 -10   2   8       85.11       74.31      9.71 o
  -9   2   8       36.74       35.80      6.75 o
  -8   2   8      203.48      168.33     11.71 o
  -7   2   8       38.77       26.16      6.54 o
  -6   2   8      211.32      195.40     12.36 o
  -5   2   8       52.60       59.85      8.01 o
  -4   2   8     1829.02     1798.14     31.31 o
  -3   2   8      374.36      374.75     14.00 o
  -2   2   8     1314.11     1273.28     50.03 o
  -1   2   8      118.39      123.82      9.85 o
   0   2   8        5.40       10.00      5.54 o
   1   2   8        1.03       -1.95      5.21 o
   2   2   8      291.61      300.02     13.59 o
   3   2   8       25.18       27.10      7.51 o
   4   2   8      379.05      410.31     19.56 o
   5   2   8      696.69      721.70     26.28 o
   6   2   8       54.24       49.07     11.59 o
   7   2   8       14.94        0.20      7.66 o
   8   2   8       42.49       50.16     12.32 o
   9   2   8        0.40        0.76     10.23 o
  10   2   8        0.17       -2.16     12.81 o
 -17   3   8      273.24      266.30     32.31 o
 -16   3   8      178.97      184.18     27.58 o
 -15   3   8      132.59      136.27     20.15 o
 -14   3   8      392.14      402.93     28.27 o
 -13   3   8      258.73      252.92     22.45 o
 -12   3   8       96.24       87.91     15.04 o
 -11   3   8      303.10      342.69     22.76 o
 -10   3   8      636.39      672.52     24.18 o
  -9   3   8       29.95       29.38      7.37 o
  -8   3   8      180.10      179.37     11.90 o
  -7   3   8     1682.31     1681.88     37.02 o
  -6   3   8     2101.64     2111.51     41.09 o
  -5   3   8      236.68      227.91     12.85 o
  -4   3   8      125.27      150.58     10.66 o
  -3   3   8      181.90      181.81     11.33 o
  -2   3   8        0.09        1.64      4.88 o
  -1   3   8     1279.25     1319.99     28.59 o
   0   3   8     2070.38     2066.16     32.03 o
   1   3   8      189.87      194.65     13.92 o
   2   3   8       32.95       31.32      7.46 o
   3   3   8      528.85      535.27     21.48 o
   4   3   8      702.37      716.09     25.60 o
   5   3   8      188.69      163.29     14.58 o
   6   3   8      524.80      536.26     33.16 o
   7   3   8        1.59        4.13      7.90 o
   8   3   8        0.00        4.58      8.93 o
   9   3   8       81.68       86.54     20.87 o
  10   3   8      256.32      332.60     45.22 o
 -17   4   8        2.74       -4.44     14.08 o
 -16   4   8        9.68       16.36     13.55 o
 -15   4   8        6.11       -1.65     10.62 o
 -14   4   8       88.29       76.52     16.30 o
 -13   4   8        0.42       -6.00      8.89 o
 -12   4   8       59.26       61.82     13.73 o
 -11   4   8      278.78      265.70     17.85 o
 -10   4   8      219.30      199.05     15.39 o
  -9   4   8      306.02      356.00     18.48 o
  -8   4   8       28.52       26.47     10.59 o
  -7   4   8      565.13      572.61     24.52 o
  -6   4   8      428.38      414.09     16.20 o
  -5   4   8       10.05        6.04      5.12 o
  -4   4   8      221.93      227.21     11.69 o
  -3   4   8      185.37      171.29     11.06 o
  -2   4   8       81.83       86.28      9.42 o
  -1   4   8      115.92      127.88     14.55 o
   0   4   8       79.00       44.62     15.89 o
   1   4   8      176.54      149.55     23.00 o
   2   4   8       17.79       17.90      6.64 o
   3   4   8       40.44       38.19      8.56 o
   4   4   8        5.11       -2.39      6.01 o
   5   4   8        0.57       -1.85      6.40 o
   6   4   8       48.18       37.90     10.06 o
   7   4   8       50.81       52.30     13.91 o
   8   4   8       17.93       19.02     13.11 o
   9   4   8        8.84       14.17     14.05 o
  10   4   8        3.79        6.74     14.83 o
 -17   5   8       20.37       19.49     17.48 o
 -16   5   8       44.49       51.94     16.58 o
 -15   5   8       28.01       21.16     12.95 o
 -14   5   8      321.22      365.77     27.69 o
 -13   5   8      138.35      123.86     18.13 o
 -12   5   8       27.74       37.20     10.17 o
 -11   5   8      270.66      274.06     24.89 o
 -10   5   8      120.38      103.31     12.46 o
  -9   5   8        5.29        5.77      6.51 o
  -8   5   8     1065.30     1070.00     39.12 o
  -7   5   8       11.99        8.26      8.02 o
  -6   5   8       58.93       45.08     11.17 o
  -5   5   8      219.93      221.28     17.78 o
  -4   5   8     1092.02     1082.74     29.31 o
  -3   5   8      616.78      631.24     25.41 o
  -2   5   8        2.68       -3.42      7.31 o
  -1   5   8      553.79      553.74     34.92 o
   0   5   8      146.36      141.74     15.85 o
   1   5   8        6.53        2.59      5.34 o
   2   5   8      304.66      317.33     17.12 o
   3   5   8      577.57      598.87     23.46 o
   4   5   8      120.39      115.87     13.18 o
   5   5   8       14.65       20.83      8.63 o
   6   5   8      136.97      134.65     17.78 o
   7   5   8       80.92       68.24     15.37 o
   8   5   8        0.84        0.40     11.71 o
   9   5   8      108.52      122.44     24.38 o
  10   5   8       14.77       18.46     16.54 o
 -16   6   8      463.68      473.53     36.85 o
 -15   6   8       56.74       25.60     14.15 o
 -14   6   8      103.28      102.99     18.68 o
 -13   6   8      108.26       83.64     16.57 o
 -12   6   8      240.27      259.17     19.33 o
 -11   6   8      109.07      104.13     13.93 o
 -10   6   8      153.38      169.98     15.50 o
  -9   6   8      264.19      274.20     19.71 o
  -8   6   8     1222.51     1263.63     43.06 o
  -7   6   8       66.47       49.22     12.62 o
  -6   6   8     2608.64     2637.74    164.61 o
  -5   6   8      273.88      297.28     20.55 o
  -4   6   8       73.56       64.22     12.75 o
  -3   6   8      227.33      231.91     20.80 o
  -2   6   8      353.04      380.19     37.40 o
  -1   6   8      481.13      481.47     35.03 o
   0   6   8       55.22       52.65     11.39 o
   1   6   8     1496.41     1472.13     45.85 o
   2   6   8      250.45      261.19     15.17 o
   3   6   8       14.09        7.01      6.39 o
   4   6   8      367.78      341.61     23.41 o
   5   6   8      207.31      233.72     21.04 o
   6   6   8       31.92       32.29     11.82 o
   7   6   8       74.22       67.64     15.56 o
   8   6   8      142.78      133.10     20.56 o
   9   6   8       47.30       23.42     15.21 o
 -16   7   8        0.40       -0.27     15.12 o
 -15   7   8       27.76       33.81     15.26 o
 -14   7   8        2.12        0.61     11.20 o
 -13   7   8      219.79      199.07     19.10 o
 -12   7   8       58.50       47.06     11.55 o
 -11   7   8       10.69        2.34      7.57 o
 -10   7   8       23.06       27.57     10.60 o
  -9   7   8       63.32       51.91     13.76 o
  -8   7   8        5.39       10.13     10.31 o
  -7   7   8       60.53       58.72     13.02 o
  -6   7   8      354.64      373.22     23.04 o
  -5   7   8      184.19      182.16     24.07 o
  -4   7   8      137.32      146.79     21.36 o
  -3   7   8        3.55       -0.46      8.93 o
  -2   7   8      118.79      127.56     20.78 o
  -1   7   8        5.45        8.45      7.71 o
   0   7   8       22.25       32.27     10.10 o
   1   7   8       15.80       11.76      7.75 o
   2   7   8        3.60        0.95      5.62 o
   3   7   8        1.92        5.98      7.13 o
   4   7   8      120.51      118.78     14.78 o
   5   7   8       13.69        4.49      9.33 o
   6   7   8       23.69       17.12     11.11 o
   7   7   8       26.23       32.31     13.35 o
   8   7   8       10.01       12.48     11.97 o
   9   7   8        0.68        4.94     12.37 o
 -16   8   8      189.19      219.98     39.08 o
 -15   8   8      151.67      131.81     21.61 o
 -14   8   8       87.94       96.17     16.36 o
 -13   8   8       15.27       16.86     10.61 o
 -12   8   8      128.95      140.69     16.59 o
 -11   8   8        3.37        2.52      8.17 o
 -10   8   8       31.95       16.22      9.77 o
  -9   8   8      830.78      737.16     45.15 o
  -8   8   8      597.30      561.46     30.64 o
  -7   8   8      569.42      563.33     29.67 o
  -6   8   8       67.52       54.85     17.17 o
  -5   8   8      650.51      594.49     39.44 o
  -4   8   8       25.37       14.45     11.28 o
  -3   8   8      123.97      116.87     20.85 o
  -2   8   8      516.86      517.95     36.36 o
  -1   8   8        0.43        4.29      9.32 o
   0   8   8       79.52       81.77     13.65 o
   1   8   8      703.99      731.88     29.85 o
   2   8   8      885.14      838.84     33.26 o
   3   8   8      512.63      394.44     26.35 o
   4   8   8       63.88       86.07     13.61 o
   5   8   8        8.64       10.23      8.93 o
   6   8   8       39.04       35.44     13.23 o
   7   8   8       40.76       23.39     12.98 o
   8   8   8      153.33      126.96     21.39 o
   9   8   8       23.48       25.23     17.26 o
 -15   9   8       41.88       38.15     18.88 o
 -14   9   8      267.83      258.80     22.82 o
 -13   9   8      157.38      163.26     18.64 o
 -12   9   8        1.05        8.45      9.50 o
 -11   9   8      350.34      410.95     27.01 o
 -10   9   8      623.92      640.14     31.12 o
  -9   9   8       18.46       11.36      9.36 o
  -8   9   8      418.50      383.42     36.16 o
  -7   9   8      602.64      662.76     58.53 o
  -6   9   8      204.28      177.47     26.18 o
  -5   9   8      640.94      576.48     40.09 o
  -4   9   8     1064.96     1048.71     50.55 o
  -3   9   8      208.30      201.38     25.27 o
  -2   9   8       12.11        9.52     11.19 o
  -1   9   8      329.16      323.51     31.44 o
   0   9   8      404.85      357.12     33.44 o
   1   9   8       13.58        5.72      7.89 o
   2   9   8      413.95      452.78     26.03 o
   3   9   8       43.10       31.99      9.97 o
   4   9   8       99.71      100.20     15.10 o
   5   9   8       58.23       56.50     13.45 o
   6   9   8      111.79      117.94     17.77 o
   7   9   8      195.93      200.99     21.79 o
   8   9   8        8.63        5.25     10.80 o
 -14  10   8       14.47        4.09     11.28 o
 -13  10   8        6.03       -1.86      9.72 o
 -12  10   8        9.53       12.62     10.43 o
 -11  10   8      144.59      126.53     18.53 o
 -10  10   8        3.11       -1.02      9.05 o
  -9  10   8      101.92      123.57     20.24 o
  -8  10   8       57.13       68.75     20.81 o
  -7  10   8       68.02       55.36     18.57 o
  -6  10   8       72.39       45.12     17.36 o
  -5  10   8       67.51       58.70     17.95 o
  -4  10   8        1.26        8.10     11.42 o
  -3  10   8       29.03       15.94     12.08 o
  -2  10   8       28.73       20.50     13.35 o
  -1  10   8       41.36       17.65     12.91 o
   0  10   8        0.35       -1.04      8.30 o
   1  10   8       29.54       41.32     13.85 o
   2  10   8        0.42       -4.92      9.19 o
   3  10   8       15.45       24.46      9.94 o
   4  10   8       25.64       16.17      8.74 o
   5  10   8       69.36       59.76     13.48 o
   6  10   8       37.22       38.27     12.99 o
   7  10   8        6.32        7.54     10.74 o
   8  10   8        2.40        1.85     12.67 o
 -14  11   8       88.36      119.75     21.66 o
 -13  11   8        7.89       18.19     11.73 o
 -12  11   8       49.23       49.99     15.09 o
 -11  11   8       83.99       69.26     18.72 o
 -10  11   8       99.80       78.61     19.70 o
  -9  11   8       58.09       66.90     17.50 o
  -8  11   8      105.17       98.82     23.96 o
  -7  11   8      364.22      358.30     36.66 o
  -6  11   8       71.78       73.45     21.22 o
  -5  11   8       58.81       57.72     21.98 o
  -4  11   8      547.99      559.40     39.80 o
  -3  11   8       14.87        9.06     12.60 o
  -2  11   8       44.54       21.50     14.24 o
  -1  11   8      225.55      214.66     28.73 o
   0  11   8      207.21      178.29     22.79 o
   1  11   8       65.60       71.55     19.32 o
   2  11   8       62.62       57.12     16.80 o
   3  11   8      235.51      213.44     26.66 o
   4  11   8       25.05       23.60     12.30 o
   5  11   8        9.17        1.68      9.35 o
   6  11   8      253.28      271.66     24.23 o
   7  11   8       63.70       40.69     15.63 o
 -13  12   8       65.98       59.48     26.37 o
 -12  12   8      388.06      412.53     37.52 o
 -11  12   8       15.11       20.70     14.75 o
 -10  12   8       81.92       82.35     19.86 o
  -9  12   8      183.31      193.86     25.67 o
  -8  12   8      322.54      321.72     42.37 o
  -7  12   8        5.17       -0.43     12.39 o
  -6  12   8      337.42      361.17     37.81 o
  -5  12   8       77.43       56.47     20.17 o
  -4  12   8        1.43       14.28     13.91 o
  -3  12   8      244.53      249.74     30.74 o
  -2  12   8      417.74      419.45     37.25 o
  -1  12   8       21.82       23.78     12.14 o
   0  12   8      103.61       96.08     18.81 o
   1  12   8       34.88       46.97     15.27 o
   2  12   8      332.35      366.59     32.01 o
   3  12   8        3.38        1.28     11.81 o
   4  12   8        6.74       16.15     14.23 o
   5  12   8      297.43      298.02     28.35 o
   6  12   8       20.35       18.68     13.70 o
 -12  13   8        2.12       -7.18     12.44 o
 -11  13   8        0.01        0.73     13.10 o
 -10  13   8       12.09        4.14     13.09 o
  -9  13   8       58.47       38.03     16.79 o
  -8  13   8       11.88       14.04     15.81 o
  -7  13   8        2.12        5.52     15.59 o
  -6  13   8       52.70       62.98     22.03 o
  -5  13   8       81.44       75.44     22.82 o
  -4  13   8       70.91       62.20     30.17 o
  -3  13   8        7.43        9.43     14.17 o
  -2  13   8      122.25      120.30     24.80 o
  -1  13   8       30.62       41.11     15.02 o
   0  13   8        5.66        8.07     11.79 o
   1  13   8       73.13       77.30     18.99 o
   2  13   8       20.28       20.45     14.14 o
   3  13   8        2.07        6.25     13.45 o
   4  13   8       42.73       43.94     16.89 o
   5  13   8        3.61       -4.71     11.27 o
 -11  14   8        7.76        2.32     14.40 o
 -10  14   8       52.39       23.17     16.27 o
  -9  14   8      189.51      170.91     33.16 o
  -8  14   8      304.97      335.43     41.10 o
  -7  14   8       80.58       75.51     24.06 o
  -6  14   8       85.03       91.45     25.71 o
  -5  14   8      252.66      206.31     32.90 o
  -4  14   8        9.86        2.97     21.13 o
  -3  14   8      154.07      159.54     27.82 o
  -2  14   8      234.65      295.03     29.35 o
  -1  14   8       12.30        4.68     11.59 o
   0  14   8        9.90       -3.76     11.66 o
   1  14   8      207.41      197.49     26.58 o
   2  14   8       97.65       78.79     19.98 o
   3  14   8        2.84        8.60     13.57 o
   4  14   8       21.14       25.22     17.45 o
  -9  15   8       61.86       49.01     18.80 o
  -8  15   8      322.32      315.22     33.87 o
  -7  15   8       52.93       76.53     25.89 o
  -6  15   8       18.27        9.77     17.92 o
  -5  15   8        1.93       -1.47     14.93 o
  -4  15   8      213.08      225.12     34.80 o
  -3  15   8        6.66       -0.38     14.49 o
  -2  15   8        5.24       14.36     16.46 o
  -1  15   8      257.41      246.91     28.63 o
   0  15   8      123.07      148.14     24.87 o
   1  15   8        6.83        4.45     13.28 o
   2  15   8       29.86       19.43     15.79 o
   3  15   8      143.20      154.67     26.86 o
  -7  16   8        3.88        7.23     17.27 o
  -6  16   8       44.59       18.79     19.84 o
  -5  16   8        7.47       12.39     18.48 o
  -4  16   8       16.20       10.84     14.41 o
  -3  16   8        1.39       -3.39     16.71 o
  -2  16   8        0.05       -2.10     16.52 o
  -1  16   8        0.78        3.48     16.51 o
   0  16   8       20.48       17.39     19.77 o
   1  16   8       22.34       17.70     20.82 o
 -17   1   9      361.66      321.18     44.42 o
 -16   1   9        4.81        0.16     18.76 o
 -15   1   9      357.89      410.77     45.22 o
 -14   1   9      649.23      696.61     35.01 o
 -13   1   9       26.92       18.63     11.19 o
 -12   1   9      220.93      191.96     17.64 o
 -11   1   9     1250.77     1248.36     31.85 o
 -10   1   9      711.85      694.84     23.32 o
  -9   1   9      273.82      260.06     14.98 o
  -8   1   9      246.87      233.13     13.81 o
  -7   1   9       81.87       88.74      9.48 o
  -6   1   9        0.99        4.45      5.12 o
  -5   1   9      402.67      395.43     15.88 o
  -4   1   9      734.27      758.83     22.35 o
  -3   1   9     1594.07     1538.79     28.74 o
  -2   1   9       21.07       17.23      5.17 o
  -1   1   9     1138.38     1201.37     28.48 o
   0   1   9     1225.43     1245.11     61.87 o
   1   1   9        7.97        7.96      9.38 o
   2   1   9      447.76      483.46     28.59 o
   3   1   9      516.69      576.83     29.29 o
   4   1   9        8.42        4.12      7.28 o
   5   1   9      416.59      402.17     24.18 o
   6   1   9      144.82      139.49     21.33 o
   7   1   9      134.00      188.96     24.78 o
   8   1   9       13.11        5.66     11.99 o
   9   1   9      145.42      151.90     25.84 o
 -17   2   9      106.99      133.62     33.91 o
 -16   2   9      334.79      373.44     45.44 o
 -15   2   9       12.64       12.06     12.57 o
 -14   2   9        9.83       10.78     11.29 o
 -13   2   9      733.11      777.07     35.86 o
 -12   2   9      633.35      669.21     31.81 o
 -11   2   9       34.17       34.82     10.14 o
 -10   2   9     1132.76      998.68     34.79 o
  -9   2   9      221.36      235.06     14.37 o
  -8   2   9      454.57      405.15     17.17 o
  -7   2   9      243.84      250.82     13.83 o
  -6   2   9      847.54      888.44     24.74 o
  -5   2   9       64.39       65.18      8.94 o
  -4   2   9       90.92      106.18     10.04 o
  -3   2   9      988.89     1018.02     23.51 o
  -2   2   9     1061.45     1089.32     27.97 o
  -1   2   9      249.17      267.17     14.41 o
   0   2   9      586.49      601.34     27.72 o
   1   2   9      252.47      263.75     19.58 o
   2   2   9      225.13      210.56     19.38 o
   3   2   9       18.31        7.31      7.62 o
   4   2   9      441.13      458.41     21.87 o
   5   2   9       70.52       38.63     12.53 o
   6   2   9       55.31       63.98     13.87 o
   7   2   9      435.63      516.23     36.29 o
   8   2   9       34.29       21.67     14.84 o
   9   2   9       66.15       71.43     25.83 o
 -17   3   9       24.46       20.73     23.27 o
 -16   3   9       26.42       26.35     14.57 o
 -15   3   9       63.87       54.37     15.84 o
 -14   3   9        4.72        3.90     10.63 o
 -13   3   9      239.23      246.03     22.85 o
 -12   3   9        7.78       -3.73      7.95 o
 -11   3   9        3.74        5.32      8.65 o
 -10   3   9      149.32      128.87     14.41 o
  -9   3   9      241.84      204.37     16.20 o
  -8   3   9        1.26       -1.52      5.79 o
  -7   3   9      377.49      371.34     17.06 o
  -6   3   9      267.17      280.54     15.02 o
  -5   3   9      453.74      440.99     17.65 o
  -4   3   9      836.61      820.34     22.93 o
  -3   3   9       34.29       31.50      6.60 o
  -2   3   9       61.82       80.73     10.00 o
  -1   3   9       18.29        9.74      8.20 o
   0   3   9        8.48       13.70      7.32 o
   1   3   9        9.63        5.00      9.15 o
   2   3   9      263.76      280.11     19.33 o
   3   3   9      361.48      323.77     18.57 o
   4   3   9        0.50       -0.56      6.53 o
   5   3   9       10.96        6.25      7.73 o
   6   3   9        5.06        6.07      8.84 o
   7   3   9        1.53        1.63      8.45 o
   8   3   9       27.58       52.44     22.69 o
   9   3   9        0.60       -1.49     16.42 o
 -17   4   9       43.33       20.98     17.04 o
 -16   4   9      386.77      388.47     31.45 o
 -15   4   9       79.60       66.33     16.42 o
 -14   4   9       24.89       43.42     14.87 o
 -13   4   9      437.36      453.57     29.32 o
 -12   4   9      506.36      514.80     28.99 o
 -11   4   9       15.39       10.04      9.33 o
 -10   4   9      636.26      653.50     25.30 o
  -9   4   9      540.80      539.39     26.30 o
  -8   4   9       80.80       87.14     13.36 o
  -7   4   9        0.98       -2.98      6.43 o
  -6   4   9      735.27      736.73     27.50 o
  -5   4   9      423.63      444.78     17.58 o
  -4   4   9      336.36      338.26     14.50 o
  -3   4   9     1649.29     1645.15     38.06 o
  -2   4   9      695.45      679.41     30.74 o
  -1   4   9      446.92      425.06     24.88 o
   0   4   9       26.55       22.67      9.46 o
   1   4   9     1167.74     1188.60     53.74 o
   2   4   9      604.29      605.94     31.51 o
   3   4   9      270.25      274.50     17.92 o
   4   4   9      920.66      897.82     30.62 o
   5   4   9      188.82      230.81     18.18 o
   6   4   9        3.41        6.73     11.09 o
   7   4   9       23.01       29.82     14.61 o
   8   4   9      263.25      305.28     32.09 o
   9   4   9       10.59       -1.15     16.43 o
 -16   5   9        3.91        0.76     12.32 o
 -15   5   9      228.82      211.59     24.13 o
 -14   5   9       86.05       76.44     17.14 o
 -13   5   9      259.23      295.28     25.18 o
 -12   5   9       34.74       30.15     11.17 o
 -11   5   9      148.39      176.52     16.17 o
 -10   5   9      231.49      245.81     17.62 o
  -9   5   9       55.37       51.72     12.03 o
  -8   5   9      249.33      260.43     22.10 o
  -7   5   9     2277.67     2258.96     55.15 o
  -6   5   9      433.94      438.52     25.11 o
  -5   5   9      910.66      946.78     33.66 o
  -4   5   9     1786.74     1715.01     52.82 o
  -3   5   9       49.71       34.40      9.96 o
  -2   5   9        0.98        5.81      9.59 o
  -1   5   9      321.80      345.39     30.50 o
   0   5   9      323.67      322.66     50.08 o
   1   5   9        3.91        1.80      6.65 o
   2   5   9       83.87      102.40     12.67 o
   3   5   9      956.07      943.54     30.65 o
   4   5   9      253.32      237.43     17.87 o
   5   5   9      146.47      151.95     18.76 o
   6   5   9       65.02       73.39     15.51 o
   7   5   9       65.30       93.15     20.61 o
   8   5   9        0.97       -4.88     12.50 o
   9   5   9      151.64      150.49     32.59 o
 -16   6   9       84.58       93.28     20.55 o
 -15   6   9       90.91       90.11     19.18 o
 -14   6   9      185.74      204.12     23.41 o
 -13   6   9       10.57        4.01      9.93 o
 -12   6   9       17.24       14.66     10.60 o
 -11   6   9       38.89       26.79      9.35 o
 -10   6   9        0.24       -0.55      7.10 o
  -9   6   9       98.60      110.77     22.70 o
  -8   6   9       31.71       27.59     11.42 o
  -7   6   9      273.09      279.87     29.43 o
  -6   6   9       38.38       42.95     15.41 o
  -5   6   9       11.48        7.75     10.91 o
  -4   6   9       25.77       15.95      9.22 o
  -3   6   9      444.59      430.92     33.19 o
  -2   6   9       42.41       44.73     15.61 o
  -1   6   9       93.56       78.53     18.84 o
   0   6   9        5.34        3.85     10.34 o
   1   6   9      389.65      395.44     23.33 o
   2   6   9       10.85        8.26      8.15 o
   3   6   9       70.32       51.05     11.09 o
   4   6   9       50.07       43.62     12.05 o
   5   6   9        1.79        1.59      9.09 o
   6   6   9        0.27       -0.61      9.37 o
   7   6   9       65.82       83.56     17.83 o
   8   6   9        3.41        0.20     12.72 o
 -16   7   9        9.52        2.30     13.30 o
 -15   7   9       44.12       29.38     14.87 o
 -14   7   9      529.40      650.05     36.88 o
 -13   7   9        1.10       -1.21      9.80 o
 -12   7   9       41.01       32.05     11.15 o
 -11   7   9      477.30      553.41     26.27 o
 -10   7   9      447.41      411.59     25.19 o
  -9   7   9       13.85        4.54     10.05 o
  -8   7   9      920.62      907.85     38.69 o
  -7   7   9      328.90      313.08     31.78 o
  -6   7   9       15.88       11.88     12.55 o
  -5   7   9      913.78      865.58     47.14 o
  -4   7   9      237.92      222.96     24.47 o
  -3   7   9      402.31      366.61     49.33 o
  -2   7   9      100.35      102.53     20.75 o
  -1   7   9      773.76      808.31     51.15 o
   0   7   9      175.18      173.72     19.06 o
   1   7   9       74.30       57.43     12.13 o
   2   7   9      158.24      142.58     23.90 o
   3   7   9       54.66       61.26     13.40 o
   4   7   9       98.23       71.30     13.34 o
   5   7   9       34.04       31.98     11.51 o
   6   7   9      375.22      383.89     28.89 o
   7   7   9       91.26       73.30     17.71 o
   8   7   9        2.52        9.18     17.27 o
 -15   8   9       41.52       27.90     14.83 o
 -14   8   9        1.39        2.46     11.49 o
 -13   8   9      280.87      271.49     25.73 o
 -12   8   9       35.71       19.07     10.19 o
 -11   8   9      186.15      198.60     18.68 o
 -10   8   9       45.89       47.30     12.65 o
  -9   8   9       92.57      122.50     34.29 o
  -8   8   9      503.23      450.93     38.40 o
  -7   8   9      418.08      406.32     36.98 o
  -6   8   9     2326.30     2218.19     96.41 o
  -5   8   9       71.95       81.36     20.71 o
  -4   8   9        2.07        3.36     10.68 o
  -3   8   9      119.02      128.05     22.75 o
  -2   8   9      182.80      185.65     26.62 o
  -1   8   9        8.63        8.73     11.80 o
   0   8   9      116.03      121.14     23.42 o
   1   8   9      167.02      148.83     16.93 o
   2   8   9        0.35        8.99      8.39 o
   3   8   9        4.73        1.35      7.79 o
   4   8   9      118.75      134.06     16.94 o
   5   8   9      153.90      161.57     18.78 o
   6   8   9      159.45      176.00     20.31 o
   7   8   9      121.36      146.89     20.30 o
 -15   9   9        8.42       13.79     13.50 o
 -14   9   9        1.03       -6.27     10.98 o
 -13   9   9        1.28        1.11      9.34 o
 -12   9   9       44.17       38.69     12.45 o
 -11   9   9       31.59       30.59     14.59 o
 -10   9   9       13.47        6.19     10.82 o
  -9   9   9        7.71        5.67     13.12 o
  -8   9   9       22.63       14.09     14.64 o
  -7   9   9       54.18       41.74     17.35 o
  -6   9   9       31.84       25.08     15.64 o
  -5   9   9       20.72       16.58     13.48 o
  -4   9   9      126.41      124.08     22.78 o
  -3   9   9      259.91      227.67     37.07 o
  -2   9   9       51.60       43.70     21.39 o
  -1   9   9        5.00       10.52     12.19 o
   0   9   9       77.74       81.40     16.97 o
   1   9   9       51.60       40.89     14.47 o
   2   9   9       36.30       30.05     13.44 o
   3   9   9        2.97       -6.20      8.26 o
   4   9   9        4.20        8.47      9.28 o
   5   9   9       28.38       27.33     11.54 o
   6   9   9       21.06       28.16     12.47 o
   7   9   9        0.17        5.34     12.61 o
 -14  10   9       30.74       26.27     15.78 o
 -13  10   9      156.35      151.92     21.67 o
 -12  10   9      487.57      487.44     31.65 o
 -11  10   9       10.61       -0.95     11.95 o
 -10  10   9        5.83       -0.93     11.48 o
  -9  10   9      488.68      543.29     44.55 o
  -8  10   9      259.65      285.18     34.86 o
  -7  10   9      399.95      364.25     63.01 o
  -6  10   9      307.95      346.68     65.01 o
  -5  10   9      233.34      191.68     28.61 o
  -4  10   9      116.74       82.20     20.96 o
  -3  10   9      601.11      621.27     42.99 o
  -2  10   9      330.28      346.60     34.95 o
  -1  10   9       47.25       60.50     18.42 o
   0  10   9       70.72       60.46     15.82 o
   1  10   9       74.77       86.98     19.13 o
   2  10   9       16.59        7.16     11.15 o
   3  10   9      109.46       75.90     19.06 o
   4  10   9       68.03      115.86     23.04 o
   5  10   9      254.97      259.24     23.47 o
   6  10   9       10.48        2.86     10.75 o
 -13  11   9       40.55       27.10     14.36 o
 -12  11   9      111.84      121.40     20.12 o
 -11  11   9       98.26       86.08     20.69 o
 -10  11   9       92.20       85.92     20.12 o
  -9  11   9       36.98       21.96     23.20 o
  -8  11   9       95.25       97.37     24.36 o
  -7  11   9       60.68       49.10     19.42 o
  -6  11   9       54.48       44.48     18.14 o
  -5  11   9      111.47       74.98     21.62 o
  -4  11   9      177.27      217.63     29.78 o
  -3  11   9       40.17       26.00     14.53 o
  -2  11   9       65.34       64.85     20.50 o
  -1  11   9      145.02      155.15     27.68 o
   0  11   9       64.40       68.34     17.15 o
   1  11   9       11.89       12.10     11.70 o
   2  11   9       26.60       24.83     14.45 o
   3  11   9        3.55        2.69     12.28 o
   4  11   9      153.45      193.03     27.76 o
   5  11   9       79.71       83.14     21.68 o
   6  11   9       37.02       21.69     17.32 o
 -12  12   9       38.55       37.07     14.51 o
 -11  12   9        6.04        0.94     13.49 o
 -10  12   9        6.44       -5.57     11.81 o
  -9  12   9       20.62        2.91     15.19 o
  -8  12   9       10.60       21.40     16.45 o
  -7  12   9       11.73        3.54     14.46 o
  -6  12   9      179.09      199.87     32.10 o
  -5  12   9      101.43       82.81     23.29 o
  -4  12   9       81.96       73.24     21.53 o
  -3  12   9       42.69       34.73     17.90 o
  -2  12   9       68.05       83.39     22.80 o
  -1  12   9       79.97       90.91     19.45 o
   0  12   9       32.88       25.08     14.59 o
   1  12   9       40.08       37.47     15.89 o
   2  12   9       13.67        1.59     12.21 o
   3  12   9        9.73        4.69     13.22 o
   4  12   9        1.11       -1.00     13.13 o
   5  12   9      108.53      145.79     33.80 o
 -11  13   9      183.49      166.34     27.57 o
 -10  13   9      243.64      276.16     31.85 o
  -9  13   9        0.22        9.22     13.20 o
  -8  13   9      188.51      194.85     50.00 o
  -7  13   9       37.33       45.19     19.55 o
  -6  13   9       71.22       68.97     26.58 o
  -5  13   9      131.62       90.52     26.76 o
  -4  13   9      515.26      557.54     67.46 o
  -3  13   9       29.20       36.82     18.87 o
  -2  13   9       38.57       35.32     14.68 o
  -1  13   9      294.62      316.82     31.01 o
   0  13   9       85.87       79.77     19.66 o
   1  13   9       14.75       14.81     14.24 o
   2  13   9      127.25      136.64     24.67 o
   3  13   9      161.70      168.41     27.99 o
   4  13   9        0.47        2.27     19.52 o
 -10  14   9       60.51       68.65     20.60 o
  -9  14   9       70.88       62.55     24.58 o
  -8  14   9        4.72       11.41     17.58 o
  -7  14   9       38.27       33.64     35.88 o
  -6  14   9        4.64        3.49     15.10 o
  -5  14   9       78.99       80.62     24.42 o
  -4  14   9        0.06        0.56     14.96 o
  -3  14   9      210.46      200.35     31.77 o
  -2  14   9       64.78       55.68     18.91 o
  -1  14   9        4.96       13.19     13.78 o
   0  14   9       10.43       13.42     13.89 o
   1  14   9      190.39      217.68     29.35 o
   2  14   9      127.99      105.83     23.85 o
  -8  15   9      117.60      134.58     32.11 o
  -7  15   9       73.97       94.69     28.41 o
  -6  15   9       15.74       16.51     18.36 o
  -5  15   9       16.09       -1.82     16.13 o
  -4  15   9        0.85        6.38     16.39 o
  -3  15   9        0.09       -6.43     13.91 o
  -2  15   9        2.31       -3.29     13.79 o
  -1  15   9       66.40       57.97     19.32 o
   0  15   9       24.64       21.38     16.56 o
  -4  16   9        8.26        5.63     14.95 o
  -3  16   9       47.90       53.14     24.14 o
 -17   0  10      775.51      944.72     95.93 o
 -16   0  10       94.41      100.67     42.11 o
 -15   0  10      120.28      132.84     43.29 o
 -14   0  10      125.03      101.17     27.55 o
 -13   0  10      436.83      368.32     39.85 o
 -12   0  10     1110.84      981.98     57.21 o
 -11   0  10       53.61       45.36     13.56 o
 -10   0  10     1013.38     1008.43     40.56 o
  -9   0  10        3.19        3.47      8.90 o
  -8   0  10        0.91        0.91      7.96 o
  -7   0  10     1216.80     1139.06     39.40 o
  -6   0  10      410.39      422.60     24.68 o
  -5   0  10      661.79      626.59     41.09 o
  -4   0  10       35.83       31.84      9.56 o
  -3   0  10     1815.94     1871.48     47.36 o
  -2   0  10       47.75       52.94     11.47 o
  -1   0  10      196.67      199.83     18.28 o
   0   0  10      676.31      648.50     56.71 o
   1   0  10      324.74      373.63     49.41 o
   2   0  10       89.93       70.20     25.87 o
   3   0  10      208.96      183.70     38.03 o
   4   0  10      616.66      674.22     64.05 o
   5   0  10       96.92       92.22     33.21 o
   6   0  10      108.78      130.25     38.47 o
   7   0  10      561.37      566.73     67.76 o
   8   0  10       80.43       41.36     30.84 o
 -17   1  10       50.24       46.62     25.94 o
 -16   1  10      240.27      226.41     38.79 o
 -15   1  10        0.41       -5.30     12.84 o
 -14   1  10        7.84       11.08     13.84 o
 -13   1  10        5.15       -0.57      8.59 o
 -12   1  10      109.35      112.04     15.39 o
 -11   1  10      345.79      328.71     21.28 o
 -10   1  10       36.86       26.04      9.30 o
  -9   1  10       54.18       39.90      8.71 o
  -8   1  10      420.53      396.88     17.82 o
  -7   1  10       16.17       11.88      6.29 o
  -6   1  10       31.25       37.84      7.69 o
  -5   1  10       43.24       33.81      7.33 o
  -4   1  10        3.36        6.68      5.72 o
  -3   1  10      102.54       97.72     10.59 o
  -2   1  10      209.26      196.88     12.46 o
  -1   1  10      395.02      374.08     17.99 o
   0   1  10      302.10      286.57     22.24 o
   1   1  10        8.03       12.25      8.90 o
   2   1  10        0.68        7.90     11.39 o
   3   1  10       27.22       16.20     13.59 o
   4   1  10       36.05       37.92     16.77 o
   5   1  10       45.07       31.48     16.32 o
   6   1  10       46.11       55.11     20.84 o
   7   1  10      116.72       98.47     26.71 o
   8   1  10        3.68        2.02     13.53 o
 -16   2  10       52.21       32.69     22.96 o
 -15   2  10       50.18       38.86     18.93 o
 -14   2  10        9.27       10.64     11.32 o
 -13   2  10      272.01      307.29     25.22 o
 -12   2  10       24.65       27.31     10.43 o
 -11   2  10        8.18       15.24      8.80 o
 -10   2  10      309.00      321.77     20.23 o
  -9   2  10      340.28      327.19     19.84 o
  -8   2  10       56.53       60.89      9.06 o
  -7   2  10      291.11      300.73     15.63 o
  -6   2  10      533.60      501.55     20.28 o
  -5   2  10        7.74        7.37      6.27 o
  -4   2  10       18.79       18.10      6.78 o
  -3   2  10      231.19      220.98     13.07 o
  -2   2  10      473.91      476.15     20.41 o
  -1   2  10        6.76        6.60      7.02 o
   0   2  10      148.34      138.24     14.90 o
   1   2  10      617.27      568.51     30.28 o
   2   2  10       47.67       51.62     14.61 o
   3   2  10      490.91      456.89     37.03 o
   4   2  10      113.81       96.03     22.09 o
   5   2  10        9.34       12.29     11.41 o
   6   2  10       17.38       28.86     15.20 o
   7   2  10       14.08        8.54     13.91 o
   8   2  10       45.27       43.71     23.16 o
 -16   3  10        1.23        2.39     15.01 o
 -15   3  10      494.42      534.92     34.23 o
 -14   3  10      329.50      281.70     25.84 o
 -13   3  10        4.73       -1.96     10.29 o
 -12   3  10      182.03      163.01     19.44 o
 -11   3  10      597.42      668.49     31.83 o
 -10   3  10       98.88      109.76     14.42 o
  -9   3  10      220.55      239.55     17.81 o
  -8   3  10      644.17      653.02     25.79 o
  -7   3  10     1695.91     1603.05     39.75 o
  -6   3  10       37.57       46.46      8.91 o
  -5   3  10     1382.33     1460.50     34.11 o
  -4   3  10      713.98      683.64     26.31 o
  -3   3  10        1.06        1.22      5.94 o
  -2   3  10       98.70      111.54     13.33 o
  -1   3  10     1291.66     1302.93     43.65 o
   0   3  10      156.73      137.14     18.11 o
   1   3  10       20.64       16.11      8.77 o
   2   3  10      932.76     1002.79     40.89 o
   3   3  10      683.29      683.01     35.02 o
   4   3  10        0.62        1.27      9.42 o
   5   3  10      270.59      224.12     21.45 o
   6   3  10      149.56      179.05     31.76 o
   7   3  10       33.57       44.20     21.62 o
   8   3  10       84.25       95.19     40.96 o
 -16   4  10       13.72        7.12     12.80 o
 -15   4  10       79.84       88.85     19.21 o
 -14   4  10        0.19       -5.60     10.54 o
 -13   4  10      436.63      490.57     30.49 o
 -12   4  10        2.52       -1.38      9.59 o
 -11   4  10       59.22       75.87     15.05 o
 -10   4  10      285.75      252.27     21.25 o
  -9   4  10       13.95       13.91      9.00 o
  -8   4  10      388.44      343.79     20.31 o
  -7   4  10      261.81      260.24     24.09 o
  -6   4  10       61.68       76.19     12.26 o
  -5   4  10       37.53       33.65     11.82 o
  -4   4  10       13.92        3.68      7.04 o
  -3   4  10      939.13      916.39     36.10 o
  -2   4  10      207.25      225.27     20.98 o
  -1   4  10       79.75       68.80     13.67 o
   0   4  10      211.49      212.88     27.35 o
   1   4  10       24.72       28.67      9.99 o
   2   4  10      265.98      201.30     42.57 o
   3   4  10        6.18        7.49      7.93 o
   4   4  10      145.50      152.28     18.06 o
   5   4  10        1.80       -4.71      9.78 o
   6   4  10       11.73        6.59     12.20 o
   7   4  10      122.87      165.95     44.11 o
   8   4  10       28.94       16.68     27.28 o
 -16   5  10       16.88       32.02     16.22 o
 -15   5  10       29.14       21.23     14.10 o
 -14   5  10       75.44       88.78     18.79 o
 -13   5  10       38.03       38.77     13.54 o
 -12   5  10       91.23      110.78     17.97 o
 -11   5  10      304.64      341.93     25.26 o
 -10   5  10       27.93       28.38     11.22 o
  -9   5  10      128.69      117.81     16.03 o
  -8   5  10      534.43      548.13     37.58 o
  -7   5  10       81.67       83.30     15.23 o
  -6   5  10      110.67      105.55     20.63 o
  -5   5  10       72.29       75.55     18.74 o
  -4   5  10      153.31      144.52     16.25 o
  -3   5  10        0.48        1.69      6.85 o
  -2   5  10       87.98       90.72     20.01 o
  -1   5  10      306.01      303.26     31.71 o
   0   5  10      176.18      182.03     26.99 o
   1   5  10       64.10       61.05     15.59 o
   2   5  10       83.48       66.25     11.68 o
   3   5  10      194.89      200.87     20.48 o
   4   5  10       11.00        9.35     11.39 o
   5   5  10       57.27       41.78     13.66 o
   6   5  10       56.04       46.73     17.19 o
   7   5  10        6.52        6.41     13.45 o
 -16   6  10      406.05      460.54     69.72 o
 -15   6  10      102.33      108.92     21.06 o
 -14   6  10        5.14        2.73     12.44 o
 -13   6  10      500.95      571.48     33.90 o
 -12   6  10       25.37       19.56     11.61 o
 -11   6  10       75.84       72.42     15.02 o
 -10   6  10      489.35      490.22     24.35 o
  -9   6  10      568.15      567.96     37.45 o
  -8   6  10      229.63      233.80     29.37 o
  -7   6  10      586.34      585.37     40.87 o
  -6   6  10     1367.70     1321.15     58.89 o
  -5   6  10      163.74      150.44     23.88 o
  -4   6  10       27.25       21.06     10.98 o
  -3   6  10      712.54      662.84     42.74 o
  -2   6  10       48.07       42.86     16.12 o
  -1   6  10       55.19       34.14     15.41 o
   0   6  10      575.69      600.14     43.30 o
   1   6  10      720.51      695.14     37.54 o
   2   6  10      127.24      126.44     17.20 o
   3   6  10       19.49       30.70     11.85 o
   4   6  10      327.50      343.54     26.85 o
   5   6  10      163.26      219.89     23.01 o
   6   6  10       28.38       22.31     14.69 o
   7   6  10      217.31      227.39     30.75 o
 -15   7  10       42.66       60.16     17.04 o
 -14   7  10      130.62      118.06     21.10 o
 -13   7  10        0.15        9.69     11.92 o
 -12   7  10       37.08       48.24     14.13 o
 -11   7  10        8.15       -0.83      8.27 o
 -10   7  10       16.67       18.58     12.17 o
  -9   7  10       21.45       19.19     14.83 o
  -8   7  10      437.50      452.86     40.73 o
  -7   7  10      182.82       97.46     21.74 o
  -6   7  10      183.25      126.76     23.77 o
  -5   7  10       15.51        2.28     12.37 o
  -4   7  10      198.97      189.34     21.83 o
  -3   7  10       46.38       36.48     16.15 o
  -2   7  10       26.11       25.62     14.29 o
  -1   7  10      348.22      328.87     33.89 o
   0   7  10       77.53       60.57     19.11 o
   1   7  10       77.61       76.77     14.37 o
   2   7  10       12.20        9.31      8.71 o
   3   7  10      254.26      247.92     25.25 o
   4   7  10        3.84        0.40      9.67 o
   5   7  10       68.46       68.56     14.38 o
   6   7  10        0.52        0.51     10.21 o
   7   7  10        6.39        8.13     17.07 o
 -15   8  10       18.64       19.91     16.66 o
 -14   8  10       76.89       63.34     17.74 o
 -13   8  10       26.96       27.86     13.77 o
 -12   8  10      152.76      179.19     25.68 o
 -11   8  10       20.96       23.62     11.57 o
 -10   8  10       46.45       54.67     15.85 o
  -9   8  10      370.32      386.93     38.59 o
  -8   8  10        0.11        2.10     13.11 o
  -7   8  10      112.04      124.07     24.96 o
  -6   8  10       40.40       40.93     17.22 o
  -5   8  10       71.30       53.49     18.60 o
  -4   8  10       37.41       27.60     11.62 o
  -3   8  10      123.49      154.09     26.06 o
  -2   8  10       76.03       72.21     20.15 o
  -1   8  10        0.02       -7.41      9.95 o
   0   8  10        8.26        3.77      9.77 o
   1   8  10      103.98      114.53     20.48 o
   2   8  10        9.49        2.82      9.00 o
   3   8  10        0.46       -0.82      8.40 o
   4   8  10       35.51       46.31     14.85 o
   5   8  10      126.93      127.78     20.92 o
   6   8  10        7.32        2.67     11.94 o
 -14   9  10      138.67      163.05     27.41 o
 -13   9  10        5.97       10.39     13.36 o
 -12   9  10       86.89       76.25     16.71 o
 -11   9  10      358.33      375.17     32.41 o
 -10   9  10       31.11       38.27     15.06 o
  -9   9  10      474.51      471.16     42.08 o
  -8   9  10      223.34      228.37     31.97 o
  -7   9  10       29.52       25.51     16.06 o
  -6   9  10      175.45      142.16     26.70 o
  -5   9  10      472.52      441.75     47.63 o
  -4   9  10      193.81      195.70     23.39 o
  -3   9  10       64.51       64.29     19.91 o
  -2   9  10      261.88      255.18     32.86 o
  -1   9  10      276.84      243.68     32.06 o
   0   9  10       52.76       48.21     15.70 o
   1   9  10       63.09       58.16     16.85 o
   2   9  10       71.34       62.95     17.83 o
   3   9  10      113.67      120.91     22.78 o
   4   9  10       95.53       93.89     26.20 o
   5   9  10       89.74       76.19     18.06 o
   6   9  10      165.69      141.96     47.30 o
 -13  10  10        2.06      -12.08     11.87 o
 -12  10  10        2.82       17.12     12.77 o
 -11  10  10        0.48        0.66     12.46 o
 -10  10  10       47.21       41.27     16.11 o
  -9  10  10        0.72       -3.04     14.47 o
  -8  10  10        1.39        5.43     13.60 o
  -7  10  10      162.81      141.08     27.05 o
  -6  10  10        1.35        2.09     13.61 o
  -5  10  10        4.71       -1.57     12.30 o
  -4  10  10       65.87       56.95     15.86 o
  -3  10  10       50.57       47.81     18.41 o
  -2  10  10        2.23       -1.95     12.26 o
  -1  10  10        0.40       -2.31     12.65 o
   0  10  10      133.04      127.83     22.35 o
   1  10  10        2.48       -1.05     10.58 o
   2  10  10        3.01       -5.69     10.43 o
   3  10  10       14.34        6.54     13.44 o
   4  10  10       23.07       21.87     16.22 o
   5  10  10       18.50       -3.58     17.81 o
 -13  11  10        0.29       12.53     28.47 o
 -12  11  10       81.25       90.03     18.49 o
 -11  11  10       14.83        7.66     13.70 o
 -10  11  10      337.40      345.65     32.89 o
  -9  11  10        0.23       -8.04     14.46 o
  -8  11  10       84.20       91.72     25.20 o
  -7  11  10      154.14      147.41     28.97 o
  -6  11  10       32.24       28.99     17.84 o
  -5  11  10      265.32      209.19     43.03 o
  -4  11  10      296.78      329.88     30.11 o
  -3  11  10       70.42       62.33     20.38 o
  -2  11  10        8.56        7.14     14.41 o
  -1  11  10      137.07      193.75     25.91 o
   0  11  10        3.30       -0.08     10.56 o
   1  11  10        2.07        0.68     11.73 o
   2  11  10       92.71      137.31     24.79 o
   3  11  10       73.91       80.94     21.49 o
   4  11  10       19.16       10.39     19.63 o
 -12  12  10       48.98       56.49     35.58 o
 -11  12  10        0.17       -3.37     13.26 o
 -10  12  10      117.65      126.77     24.75 o
  -9  12  10      272.22      329.95     41.09 o
  -8  12  10       67.98       55.58     23.09 o
  -7  12  10       36.66       37.82     19.41 o
  -6  12  10      181.31      180.52     32.38 o
  -5  12  10       53.29       39.00     20.35 o
  -4  12  10       39.66       21.29     17.42 o
  -3  12  10      324.38      330.05     39.44 o
  -2  12  10      220.28      220.87     33.11 o
  -1  12  10        7.98        6.12     12.20 o
   0  12  10      122.83      118.16     29.07 o
   1  12  10      374.68      400.72     36.00 o
   2  12  10        3.31        7.35     14.85 o
   3  12  10      114.72       91.66     22.84 o
 -10  13  10        6.69        3.09     13.92 o
  -9  13  10        8.11        7.95     17.69 o
  -8  13  10       13.66        6.20     16.57 o
  -7  13  10       50.33       59.25     23.97 o
  -6  13  10        3.11        2.12     14.90 o
  -5  13  10       25.29       32.54     19.25 o
  -4  13  10        2.75       -2.86     14.70 o
  -3  13  10        0.09       -7.06     13.65 o
  -2  13  10       28.33       17.93     14.03 o
  -1  13  10       13.00        3.00     14.39 o
   0  13  10        1.30       -6.03     12.05 o
   1  13  10       15.67       16.64     15.53 o
   2  13  10       69.82       72.97     21.68 o
  -8  14  10        4.28        9.31     17.97 o
  -7  14  10       19.57       -2.49     16.59 o
  -6  14  10       63.40       50.82     23.26 o
  -5  14  10      106.13      119.78     29.74 o
  -4  14  10        0.08       -1.29     16.26 o
  -3  14  10      110.74      117.96     23.29 o
  -2  14  10      157.85      139.82     25.03 o
  -1  14  10       50.36       47.34     18.65 o
   0  14  10       17.14       24.70     16.56 o
  -5  15  10      139.26      111.97     30.65 o
  -4  15  10       96.27       89.23     22.59 o
  -3  15  10        1.38       -1.19     22.68 o
 -16   1  11       59.07       96.21     30.45 o
 -15   1  11      117.16      103.66     25.15 o
 -14   1  11       93.01      105.11     23.02 o
 -13   1  11        0.66       -0.98     10.89 o
 -12   1  11       49.54       38.09     13.43 o
 -11   1  11      272.71      318.64     21.77 o
 -10   1  11       85.65       93.33     13.58 o
  -9   1  11       33.98       38.95     10.12 o
  -8   1  11      815.82      837.90     25.89 o
  -7   1  11      103.88      107.59     11.56 o
  -6   1  11      494.28      483.85     19.71 o
  -5   1  11     1279.11     1321.91     36.00 o
  -4   1  11       55.84       70.61      9.71 o
  -3   1  11        1.32       -2.41      6.56 o
  -2   1  11       90.36       96.38     11.95 o
  -1   1  11      262.56      273.28     16.08 o
   0   1  11        0.30       -2.56      7.75 o
   1   1  11       32.57       24.15     14.22 o
   2   1  11      298.33      314.38     33.59 o
   3   1  11       87.27      113.48     24.61 o
   4   1  11       16.53       12.82     15.75 o
   5   1  11      142.05      136.60     28.16 o
   6   1  11      233.41      264.66     48.63 o
   7   1  11       26.95       35.15     21.47 o
 -16   2  11       48.22       57.65     26.55 o
 -15   2  11       62.56       56.77     20.95 o
 -14   2  11      170.99      157.50     26.18 o
 -13   2  11      315.56      325.60     26.41 o
 -12   2  11      102.63      115.61     15.99 o
 -11   2  11       63.91       45.84     11.99 o
 -10   2  11      126.03      128.14     15.33 o
  -9   2  11       17.65       29.70      9.73 o
  -8   2  11       32.51       22.68      8.92 o
  -7   2  11      714.75      716.58     26.96 o
  -6   2  11       20.37       31.35      7.91 o
  -5   2  11       41.90       38.51      8.90 o
  -4   2  11      138.40      143.45     15.16 o
  -3   2  11     1503.42     1483.93     36.63 o
  -2   2  11       24.38       21.78      7.92 o
  -1   2  11        8.51        1.80      8.52 o
   0   2  11      111.11      120.82     18.71 o
   1   2  11        2.56        0.44      7.82 o
   2   2  11       64.90       62.83     18.83 o
   3   2  11      248.79      255.03     31.52 o
   4   2  11      282.31      311.23     35.82 o
   5   2  11       84.86       66.75     21.39 o
   6   2  11       22.33        5.15     16.15 o
 -16   3  11        0.19        8.60     20.94 o
 -15   3  11       11.56       16.74     16.72 o
 -14   3  11        4.30        4.95     12.26 o
 -13   3  11       25.30       17.96     12.74 o
 -12   3  11       10.23       16.28     11.23 o
 -11   3  11       33.30       35.35     11.14 o
 -10   3  11        2.42        1.10      8.09 o
  -9   3  11        0.07        4.50      7.74 o
  -8   3  11       28.42       27.54      9.25 o
  -7   3  11      337.23      368.68     20.52 o
  -6   3  11       51.48       48.52     13.78 o
  -5   3  11      343.37      395.68     22.56 o
  -4   3  11       25.01       17.60      8.60 o
  -3   3  11      364.97      376.05     19.77 o
  -2   3  11       98.97       82.91     11.86 o
  -1   3  11       31.88       27.78     15.29 o
   0   3  11       15.10       12.61     10.11 o
   1   3  11       55.49       54.82     12.97 o
   2   3  11        1.61        6.10     10.62 o
   3   3  11        3.86       -0.59     11.64 o
   4   3  11       13.76       15.92     14.96 o
   5   3  11        0.61       17.20     23.94 o
   6   3  11        0.79        8.45     22.54 o
 -16   4  11      208.05      247.56     41.41 o
 -15   4  11        2.89        3.27     12.80 o
 -14   4  11        7.36       11.22     13.39 o
 -13   4  11      536.18      676.46     35.84 o
 -12   4  11       13.68       20.48     11.73 o
 -11   4  11      130.67      110.77     17.55 o
 -10   4  11      584.37      592.02     30.64 o
  -9   4  11      631.41      623.56     27.52 o
  -8   4  11       39.07       36.23     10.18 o
  -7   4  11      973.54      986.51     42.59 o
  -6   4  11      548.01      554.24     32.51 o
  -5   4  11        1.45        8.62      9.72 o
  -4   4  11      585.39      602.83     33.04 o
  -3   4  11      176.29      170.52     14.87 o
  -2   4  11        5.31        2.23      7.58 o
  -1   4  11       30.03       35.36     16.37 o
   0   4  11      478.06      446.71     38.28 o
   1   4  11      698.74      691.48     33.27 o
   2   4  11        4.83       -4.94      8.16 o
   3   4  11      168.28       71.23     79.99 o
   4   4  11       26.77       39.07     25.06 o
   5   4  11        4.15       -4.00     18.53 o
   6   4  11       34.52       25.89     20.01 o
 -15   5  11      295.56      379.10     39.11 o
 -14   5  11       54.50       62.37     17.10 o
 -13   5  11       74.64       60.07     16.72 o
 -12   5  11      307.40      302.75     25.76 o
 -11   5  11      252.36      253.73     23.13 o
 -10   5  11       16.83       25.14     11.22 o
  -9   5  11       29.68       20.03     11.16 o
  -8   5  11      319.50      310.37     32.91 o
  -7   5  11       13.07       17.14     13.15 o
  -6   5  11      130.77      129.39     23.97 o
  -5   5  11      247.57      271.16     30.35 o
  -4   5  11      474.89      479.27     38.11 o
  -3   5  11      122.66      105.35     18.32 o
  -2   5  11      117.30      108.60     22.80 o
  -1   5  11      470.73      461.21     38.84 o
   0   5  11        2.18        5.73     12.79 o
   1   5  11       82.86       88.86     18.74 o
   2   5  11      411.17      385.17     31.64 o
   3   5  11       32.25       22.77     13.56 o
   4   5  11      166.73      102.34     27.02 o
   5   5  11      109.22      117.94     31.54 o
   6   5  11        2.57       10.47     17.05 o
 -15   6  11        0.06        6.59     15.95 o
 -14   6  11       27.13       20.50     14.27 o
 -13   6  11       24.67       26.93     13.89 o
 -12   6  11       66.71       92.03     17.66 o
 -11   6  11        4.94       11.85     12.77 o
 -10   6  11       12.45        5.86     11.10 o
  -9   6  11      140.69      191.76     29.45 o
  -8   6  11        0.20       -0.66     11.58 o
  -7   6  11       23.71       40.82     16.73 o
  -6   6  11      186.59      193.32     27.82 o
  -5   6  11       32.52       30.09     15.48 o
  -4   6  11        0.57        5.56      9.62 o
  -3   6  11       13.69       24.33     14.39 o
  -2   6  11       12.85        7.63     12.80 o
  -1   6  11        3.44        0.89     11.95 o
   0   6  11        6.05        2.66     11.89 o
   1   6  11        0.48       -1.87      9.74 o
   2   6  11       14.52        3.19     10.67 o
   3   6  11      105.01       72.82     18.82 o
   4   6  11       33.29       31.04     13.45 o
   5   6  11      142.49       90.99     22.01 o
 -14   7  11      140.79      150.25     34.83 o
 -13   7  11        4.88        2.45     13.17 o
 -12   7  11      166.83      138.34     24.07 o
 -11   7  11      456.54      471.55     36.36 o
 -10   7  11        1.26       -0.99     11.38 o
  -9   7  11      611.03      568.28     44.84 o
  -8   7  11      138.64      135.36     29.02 o
  -7   7  11       64.73       58.34     19.52 o
  -6   7  11       61.27       61.97     19.63 o
  -5   7  11      108.39       89.55     22.56 o
  -4   7  11       56.87       74.47     17.49 o
  -3   7  11      154.62      100.72     23.98 o
  -2   7  11      739.57      743.62     53.41 o
  -1   7  11      559.59      582.61     45.05 o
   0   7  11       16.67       23.94     13.09 o
   1   7  11       30.27       28.45     14.07 o
   2   7  11       40.71       24.46     14.86 o
   3   7  11      303.61      334.42     32.70 o
   4   7  11        2.87       -2.93     10.54 o
   5   7  11      195.12      160.54     32.56 o
 -14   8  11      194.07      211.97     37.44 o
 -13   8  11       39.92       41.75     18.31 o
 -12   8  11        1.12       -8.26     11.45 o
 -11   8  11        5.11        1.11     11.80 o
 -10   8  11      102.05       80.06     23.75 o
  -9   8  11       15.70       14.69     16.25 o
  -8   8  11       48.18       31.66     18.00 o
  -7   8  11      114.24       84.87     23.18 o
  -6   8  11       17.91       31.27     16.96 o
  -5   8  11       46.26       44.91     18.91 o
  -4   8  11       32.91       19.71     12.29 o
  -3   8  11      615.99      618.56     46.87 o
  -2   8  11       45.18       65.67     20.70 o
  -1   8  11       57.79       57.06     20.38 o
   0   8  11      134.88      174.09     24.54 o
   1   8  11       31.86       25.44     14.29 o
   2   8  11        6.93        5.89     12.32 o
   3   8  11      255.52      272.47     31.14 o
   4   8  11      108.70       99.05     25.23 o
 -13   9  11       10.16        6.32     16.27 o
 -12   9  11       93.93       67.99     20.49 o
 -11   9  11       16.40        8.23     11.51 o
 -10   9  11       90.75       66.89     23.20 o
  -9   9  11       35.58        5.83     14.68 o
  -8   9  11        4.27      -10.35     11.40 o
  -7   9  11       23.47       20.17     16.35 o
  -6   9  11        0.01      -13.04     11.90 o
  -5   9  11      146.71      154.86     29.07 o
  -4   9  11       99.60      135.94     21.91 o
  -3   9  11        2.25       -4.87     12.42 o
  -2   9  11        9.94        4.24     14.22 o
  -1   9  11        8.78        1.09     13.75 o
   0   9  11       38.30       18.90     13.32 o
   1   9  11        2.19        1.40     11.63 o
   2   9  11        3.42       -1.67     11.79 o
   3   9  11       12.81       -2.67     13.78 o
   4   9  11       22.24       12.77     19.86 o
 -12  10  11       94.92       86.40     22.13 o
 -11  10  11       10.53        6.82     13.24 o
 -10  10  11      141.23      131.89     30.20 o
  -9  10  11      163.93      182.62     37.36 o
  -8  10  11        6.57        5.06     15.46 o
  -7  10  11      249.94      249.29     34.83 o
  -6  10  11       62.94       58.24     21.57 o
  -5  10  11      111.37       96.92     25.60 o
  -4  10  11       20.04        2.20     11.68 o
  -3  10  11      377.86      403.76     40.94 o
  -2  10  11      245.02      236.13     40.77 o
  -1  10  11       25.24       38.61     16.38 o
   0  10  11      312.85      347.93     33.21 o
   1  10  11      213.08      222.24     29.39 o
   2  10  11       22.34       36.36     16.97 o
   3  10  11       61.67       52.02     24.00 o
 -11  11  11        6.58       -1.80     13.05 o
 -10  11  11       22.23       21.91     19.42 o
  -9  11  11       10.43       -0.46     15.82 o
  -8  11  11       10.41       24.37     19.42 o
  -7  11  11       19.25       15.05     19.98 o
  -6  11  11        4.39       -2.23     13.71 o
  -5  11  11      252.54      269.06     37.06 o
  -4  11  11      102.20      121.28     28.49 o
  -3  11  11        1.13       -6.06     13.05 o
  -2  11  11       80.84       65.74     22.58 o
  -1  11  11       68.80       93.24     21.16 o
   0  11  11        0.12       -3.40     11.72 o
   1  11  11       12.96        9.88     13.91 o
   2  11  11       95.96      114.90     30.66 o
 -10  12  11       20.50       22.90     16.37 o
  -9  12  11       13.44       28.43     20.43 o
  -8  12  11      101.37       71.01     25.57 o
  -7  12  11        8.54        7.32     16.64 o
  -6  12  11      178.05      240.62     36.83 o
  -5  12  11       48.40       51.45     25.46 o
  -4  12  11        1.85       -3.98     14.62 o
  -3  12  11       34.97       26.18     19.24 o
  -2  12  11       75.70       72.58     20.41 o
  -1  12  11       28.59       24.34     15.47 o
   0  12  11        6.67       -2.39     13.69 o
   1  12  11       83.45       85.43     28.08 o
  -8  13  11       54.83       62.08     24.16 o
  -7  13  11      176.09      212.83     52.86 o
  -6  13  11       30.69        3.41     17.61 o
  -5  13  11      415.01      421.01     65.12 o
  -4  13  11       84.06      110.40     29.06 o
  -3  13  11        1.01        0.36     16.74 o
  -2  13  11       52.17       67.78     21.18 o
  -1  13  11      265.86      321.86     34.80 o
 -15   0  12      378.36      479.26     71.17 o
 -14   0  12      248.75      276.49     40.25 o
 -13   0  12      535.76      590.69     50.34 o
 -12   0  12      140.83      100.58     26.44 o
 -11   0  12      106.49      122.87     26.83 o
 -10   0  12        5.55       10.52     15.32 o
  -9   0  12      141.77      153.13     26.56 o
  -8   0  12        0.83        4.08     10.04 o
  -7   0  12      500.93      527.13     30.80 o
  -6   0  12      397.91      415.02     27.54 o
  -5   0  12      312.40      317.91     24.88 o
  -4   0  12      790.23      743.32     44.66 o
  -3   0  12     1017.17     1221.54     56.14 o
  -2   0  12      203.76      203.60     26.51 o
  -1   0  12       39.69       22.41     14.41 o
   0   0  12       67.27       75.86     28.47 o
   1   0  12        1.15       -9.64     15.79 o
   2   0  12       12.66       -3.11     18.76 o
   3   0  12      221.05      225.43     47.59 o
   4   0  12      337.00      376.07     58.71 o
   5   0  12      173.35      195.33     48.93 o
 -15   1  12        8.47       -3.12     18.71 o
 -14   1  12       43.00       52.45     17.17 o
 -13   1  12      238.35      261.19     26.61 o
 -12   1  12      109.85      129.58     20.28 o
 -11   1  12        3.90        3.95     11.03 o
 -10   1  12        1.49       -2.26      7.89 o
  -9   1  12       13.61       20.72      9.47 o
  -8   1  12      200.40      189.05     17.04 o
  -7   1  12        0.08        7.02      7.02 o
  -6   1  12        7.80        3.66      6.61 o
  -5   1  12      216.66      222.67     17.20 o
  -4   1  12       12.96       19.41      8.44 o
  -3   1  12       25.78       21.22      8.73 o
  -2   1  12        4.66        1.56      6.94 o
  -1   1  12       95.97       86.38     15.25 o
   0   1  12        0.01       -5.08      7.53 o
   1   1  12       31.70       42.40     14.85 o
   2   1  12      145.04      132.73     32.32 o
   3   1  12       10.26       20.60     16.98 o
   4   1  12        1.44       -6.27     14.58 o
   5   1  12       35.67       45.51     22.53 o
 -15   2  12        4.38       -8.46     18.64 o
 -14   2  12       34.23       32.72     17.22 o
 -13   2  12      171.52      244.02     30.08 o
 -12   2  12        2.42        8.00     12.07 o
 -11   2  12        0.35        0.24      8.80 o
 -10   2  12      139.06      173.47     17.83 o
  -9   2  12      148.78      151.15     16.46 o
  -8   2  12       22.20       16.92      9.06 o
  -7   2  12      999.43      930.42     36.43 o
  -6   2  12       90.65      106.42     15.55 o
  -5   2  12       95.78       94.02     13.13 o
  -4   2  12       33.59       55.44     12.06 o
  -3   2  12       22.63       18.55      9.32 o
  -2   2  12       17.77       25.53     10.35 o
  -1   2  12      186.59      216.80     23.73 o
   0   2  12       33.71       21.85     12.16 o
   1   2  12       36.01       39.92     14.51 o
   2   2  12        2.22        4.56     11.13 o
   3   2  12        1.56        7.40     14.60 o
   4   2  12       17.78       27.99     18.99 o
   5   2  12       25.08       22.91     28.24 o
 -15   3  12      545.73      675.54     58.15 o
 -14   3  12       41.13       21.26     17.42 o
 -13   3  12      143.23      149.51     21.23 o
 -12   3  12       57.57       68.65     15.94 o
 -11   3  12      340.47      355.16     24.49 o
 -10   3  12       27.68       23.98     10.87 o
  -9   3  12      194.36      204.24     21.27 o
  -8   3  12      624.41      676.68     32.87 o
  -7   3  12        1.17        1.41      8.59 o
  -6   3  12      169.08      154.67     18.05 o
  -5   3  12      381.02      420.30     39.99 o
  -4   3  12       47.60       64.60     15.22 o
  -3   3  12       20.29       13.44      8.25 o
  -2   3  12      372.00      386.22     24.45 o
  -1   3  12      123.47      152.65     21.22 o
   0   3  12       18.69       16.45     15.16 o
   1   3  12        9.32        3.96     10.95 o
   2   3  12      268.73      279.55     28.83 o
   3   3  12        0.29       -1.22     11.45 o
   4   3  12       22.75       25.06     27.21 o
   5   3  12       72.21       87.47     38.77 o
 -15   4  12       32.90       34.80     24.27 o
 -14   4  12       29.16       28.88     14.71 o
 -13   4  12       16.83       16.53     12.97 o
 -12   4  12        0.75       -3.80     10.99 o
 -11   4  12        1.24        6.86     12.17 o
 -10   4  12       52.92       54.12     16.35 o
  -9   4  12        3.68       14.21     10.41 o
  -8   4  12        2.24        0.92      9.04 o
  -7   4  12       50.80       36.61     15.87 o
  -6   4  12       46.07       47.01     14.95 o
  -5   4  12      137.01      136.35     20.11 o
  -4   4  12        0.55        0.04     10.14 o
  -3   4  12       46.12       28.04     12.14 o
  -2   4  12       13.20       17.24      9.79 o
  -1   4  12       36.62       28.08     16.87 o
   0   4  12       49.02       34.70     14.05 o
   1   4  12       56.99       63.58     22.84 o
   2   4  12       12.59        3.17     10.99 o
   3   4  12      104.29       87.70     26.55 o
   4   4  12       15.58       -1.88     16.43 o
 -14   5  12       48.54       55.48     20.28 o
 -13   5  12        3.93        0.95     13.22 o
 -12   5  12      305.32      334.52     32.34 o
 -11   5  12      149.73      145.68     23.54 o
 -10   5  12       26.97       23.27     13.98 o
  -9   5  12      106.57       80.24     18.11 o
  -8   5  12      229.21      224.56     25.34 o
  -7   5  12      212.89      217.25     29.80 o
  -6   5  12      103.80       72.82     21.07 o
  -5   5  12       82.08       67.70     20.84 o
  -4   5  12        0.87       11.75     14.11 o
  -3   5  12       61.60       65.56     16.81 o
  -2   5  12      197.68      213.09     30.79 o
  -1   5  12      190.70      215.68     31.87 o
   0   5  12        0.21      -10.04      9.97 o
   1   5  12       32.49       37.10     15.60 o
   2   5  12        1.12        4.30     13.97 o
   3   5  12      177.97      130.50     30.10 o
   4   5  12        0.17        1.20     15.97 o
 -14   6  12      107.05      111.15     29.69 o
 -13   6  12      105.34      107.38     23.53 o
 -12   6  12        2.43        9.03     13.48 o
 -11   6  12       76.14       35.44     15.85 o
 -10   6  12      367.85      344.08     31.99 o
  -9   6  12      335.28      365.41     31.90 o
  -8   6  12      108.83      112.65     24.96 o
  -7   6  12      146.54      139.37     26.71 o
  -6   6  12        4.73        3.77     12.60 o
  -5   6  12      103.87       72.62     21.52 o
  -4   6  12      142.57      147.23     27.10 o
  -3   6  12      369.90      362.94     31.26 o
  -2   6  12        4.64       11.95     14.55 o
  -1   6  12       70.92       74.69     21.94 o
   0   6  12      333.06      339.74     31.21 o
   1   6  12      202.46      171.23     25.37 o
   2   6  12        8.69        7.88     13.16 o
   3   6  12      191.22      199.31     35.64 o
   4   6  12        5.72        8.67     23.80 o
 -13   7  12        8.72       12.35     17.69 o
 -12   7  12        6.22       10.80     14.17 o
 -11   7  12        3.37        2.49     12.15 o
 -10   7  12       15.47       13.16     12.74 o
  -9   7  12        0.32       -6.12     12.62 o
  -8   7  12       89.78       91.69     24.43 o
  -7   7  12       34.48       33.71     18.55 o
  -6   7  12        2.55        1.82     13.43 o
  -5   7  12       25.14       24.62     17.11 o
  -4   7  12        6.10       -1.05     13.50 o
  -3   7  12        0.13        7.56     11.20 o
  -2   7  12       13.81       13.48     15.23 o
  -1   7  12       24.34       10.91     14.51 o
   0   7  12        2.45        9.83     12.76 o
   1   7  12       20.16       25.90     14.63 o
   2   7  12       34.51       42.57     17.21 o
   3   7  12       23.72       24.08     16.24 o
 -13   8  12       87.63       83.28     27.85 o
 -12   8  12       72.77       79.95     20.80 o
 -11   8  12      104.07      103.94     22.95 o
 -10   8  12      221.26      171.48     31.13 o
  -9   8  12       28.14       18.83     17.59 o
  -8   8  12        4.95        1.34     14.37 o
  -7   8  12       65.39       44.32     20.66 o
  -6   8  12      216.77      240.33     33.94 o
  -5   8  12        0.37       13.97     15.99 o
  -4   8  12       22.96       33.14     18.11 o
  -3   8  12      329.04      380.53     33.02 o
  -2   8  12       81.42      102.37     26.32 o
  -1   8  12        0.30        2.41     13.42 o
   0   8  12      363.15      384.00     34.75 o
   1   8  12       62.25       74.98     19.79 o
   2   8  12        4.91       13.63     14.60 o
   3   8  12       36.07       21.39     20.39 o
 -12   9  12      176.31      161.94     33.63 o
 -11   9  12      107.11       88.87     27.21 o
 -10   9  12       15.47       11.66     17.66 o
  -9   9  12      149.80      149.67     60.97 o
  -8   9  12        7.54       -5.08     15.17 o
  -7   9  12      131.30      148.58     29.95 o
  -6   9  12       26.31       20.43     17.65 o
  -5   9  12      547.48      513.29     46.17 o
  -4   9  12      204.63      199.55     36.92 o
  -3   9  12        0.15       -7.32     10.47 o
  -2   9  12      196.60      221.56     35.30 o
  -1   9  12      122.79      156.60     25.94 o
   0   9  12        0.51       -0.98     11.92 o
   1   9  12       77.56       43.75     18.39 o
   2   9  12      364.61      348.79     50.89 o
 -11  10  12       14.47       24.43     20.07 o
 -10  10  12        4.06      -15.41     15.20 o
  -9  10  12        4.07       -8.77     15.49 o
  -8  10  12       85.59       81.55     25.17 o
  -7  10  12        0.52       11.73     17.30 o
  -6  10  12        1.51        6.26     16.12 o
  -5  10  12        0.75       -2.10     14.69 o
  -4  10  12       12.71       14.76     17.72 o
  -3  10  12       12.00       11.82     16.88 o
  -2  10  12       18.54       39.85     20.83 o
  -1  10  12       25.42       16.68     14.38 o
   0  10  12       41.92       55.37     19.41 o
   1  10  12        0.60       -3.14     16.58 o
 -10  11  12        0.15       -9.35     16.79 o
  -9  11  12      150.12      160.01     33.95 o
  -8  11  12       35.76       28.18     20.12 o
  -7  11  12       47.45       62.96     24.58 o
  -6  11  12      227.56      197.23     35.01 o
  -5  11  12      160.99      167.71     32.70 o
  -4  11  12       74.13       49.82     22.78 o
  -3  11  12       31.07        6.39     13.14 o
  -2  11  12       92.67       86.25     21.65 o
  -1  11  12      146.53      140.75     26.48 o
   0  11  12        0.24       -1.85     24.17 o
  -8  12  12       18.27       21.33     20.51 o
  -7  12  12      334.18      253.78     40.02 o
  -6  12  12       84.76       72.38     26.06 o
  -5  12  12        0.39       -2.64     16.09 o
  -4  12  12       68.23       58.56     25.08 o
  -3  12  12       89.41       75.39     21.82 o
 -14   1  13       28.85       17.28     22.80 o
 -13   1  13        2.24        1.02     13.33 o
 -12   1  13      244.02      270.29     27.02 o
 -11   1  13      115.58      113.52     19.89 o
 -10   1  13        0.97       10.21     11.35 o
  -9   1  13      323.04      326.28     25.84 o
  -8   1  13      277.17      323.51     25.15 o
  -7   1  13        3.64        1.03      9.60 o
  -6   1  13       52.08       35.10     11.99 o
  -5   1  13      513.77      566.46     30.23 o
  -4   1  13      141.85      154.94     18.29 o
  -3   1  13        9.65       -0.31      9.43 o
  -2   1  13      276.37      343.32     28.75 o
  -1   1  13       60.66       66.01     17.10 o
   0   1  13       40.27       38.11     13.11 o
   1   1  13       54.26       49.74     14.58 o
   2   1  13      245.22      272.41     30.08 o
   3   1  13        4.21       -2.11     16.07 o
 -14   2  13      437.69      473.33     49.88 o
 -13   2  13      159.03      130.28     25.81 o
 -12   2  13        4.49       -4.05     11.75 o
 -11   2  13       54.10       31.41     14.43 o
 -10   2  13      252.93      275.21     25.01 o
  -9   2  13       98.99       90.45     16.90 o
  -8   2  13       30.71       26.46     11.94 o
  -7   2  13      163.89      172.53     19.93 o
  -6   2  13      254.43      294.73     23.67 o
  -5   2  13       99.06      100.98     16.55 o
  -4   2  13      424.85      414.19     26.53 o
  -3   2  13      442.99      481.45     43.17 o
  -2   2  13       27.23       27.02     13.53 o
  -1   2  13       10.05       18.45     13.03 o
   0   2  13      104.44       98.55     20.28 o
   1   2  13       55.44       38.06     15.88 o
   2   2  13        6.73        3.40     12.52 o
   3   2  13      138.08      149.79     25.67 o
 -14   3  13       19.64       26.35     22.68 o
 -13   3  13      141.91      113.31     30.69 o
 -12   3  13        4.93        4.13     16.41 o
 -11   3  13        1.27        9.52     11.89 o
 -10   3  13       83.39       74.34     16.55 o
  -9   3  13       19.76       27.62     12.71 o
  -8   3  13        2.95       -5.93      9.47 o
  -7   3  13        0.92       -1.93      9.30 o
  -6   3  13       14.11        2.88      9.94 o
  -5   3  13       55.47       42.23     12.58 o
  -4   3  13        0.30        0.26     10.76 o
  -3   3  13        6.72       -5.94     12.70 o
  -2   3  13       31.41       44.11     14.46 o
  -1   3  13        1.96        5.16     11.26 o
   0   3  13        2.31        0.31     10.85 o
   1   3  13        0.06       -5.61     14.41 o
   2   3  13       88.06       66.67     19.38 o
   3   3  13       40.55       43.41     21.62 o
 -14   4  13       84.33      102.67     43.81 o
 -13   4  13      186.22      175.32     32.19 o
 -12   4  13        0.84        4.70     13.76 o
 -11   4  13      105.06       95.40     21.25 o
 -10   4  13      253.70      227.52     27.10 o
  -9   4  13      207.72      233.93     24.02 o
  -8   4  13      163.97      152.13     20.41 o
  -7   4  13      209.41      193.51     21.49 o
  -6   4  13        0.75      -11.05     10.95 o
  -5   4  13        1.77        2.19     11.52 o
  -4   4  13      248.93      278.92     33.63 o
  -3   4  13       44.06       16.77     15.92 o
  -2   4  13      109.57      115.91     20.98 o
  -1   4  13       62.36       56.12     20.83 o
   0   4  13      273.21      251.91     36.14 o
   1   4  13       38.20       36.41     20.21 o
   2   4  13       44.09       35.57     21.73 o
   3   4  13       12.92       29.06     29.80 o
 -13   5  13       37.50       46.94     22.71 o
 -12   5  13       96.76      120.56     23.98 o
 -11   5  13      173.99      158.41     25.66 o
 -10   5  13        0.38       -2.56     11.53 o
  -9   5  13       63.69       55.04     17.64 o
  -8   5  13      296.37      343.94     31.23 o
  -7   5  13        0.61       -1.13     14.16 o
  -6   5  13        3.90       10.87     15.10 o
  -5   5  13      145.00      179.08     29.66 o
  -4   5  13        7.22        7.36     14.76 o
  -3   5  13        9.99        6.05     11.81 o
  -2   5  13      146.15      162.17     24.04 o
  -1   5  13      158.24      158.81     30.98 o
   0   5  13       44.69       36.81     16.10 o
   1   5  13       82.06       96.28     27.20 o
   2   5  13        9.71        1.51     16.84 o
 -13   6  13        0.10      -15.70     16.14 o
 -12   6  13        6.33       19.00     28.84 o
 -11   6  13       12.39        9.27     14.93 o
 -10   6  13       54.26       62.91     18.64 o
  -9   6  13        7.35       -0.15     11.93 o
  -8   6  13       13.63       -2.50     14.49 o
  -7   6  13        3.84       -5.29     13.18 o
  -6   6  13        5.59       -2.52     13.51 o
  -5   6  13       46.22       52.66     21.11 o
  -4   6  13        0.04        4.74     14.21 o
  -3   6  13      301.20      325.51     31.55 o
  -2   6  13       13.63        0.40     11.84 o
  -1   6  13       67.75       68.89     23.08 o
   0   6  13        8.23       12.70     13.65 o
   1   6  13        0.58        8.39     16.91 o
   2   6  13       22.71       24.09     29.50 o
 -12   7  13      255.51      261.68     39.05 o
 -11   7  13      209.68      195.01     34.10 o
 -10   7  13        3.56       -4.94     12.62 o
  -9   7  13      149.68      158.12     26.02 o
  -8   7  13       87.66       73.23     23.62 o
  -7   7  13      181.90      215.09     33.13 o
  -6   7  13      230.34      247.94     34.84 o
  -5   7  13      352.52      338.27     39.53 o
  -4   7  13       53.01       40.93     20.11 o
  -3   7  13       82.79       86.98     20.98 o
  -2   7  13      307.93      271.14     30.42 o
  -1   7  13       79.19       90.92     21.69 o
   0   7  13        2.23       -9.06     12.03 o
   1   7  13       30.16       47.72     23.82 o
 -11   8  13       38.66       36.84     22.58 o
 -10   8  13      163.48      132.93     30.05 o
  -9   8  13       80.89       64.57     24.24 o
  -8   8  13        0.56       -6.76     14.31 o
  -7   8  13       30.98       35.81     20.23 o
  -6   8  13      102.20       97.47     26.89 o
  -5   8  13        0.18        7.51     16.84 o
  -4   8  13      197.26      195.22     33.80 o
  -3   8  13      157.48      183.61     26.73 o
  -2   8  13        0.89        2.17     15.79 o
  -1   8  13        1.28        1.66     12.91 o
   0   8  13       67.27       99.21     28.00 o
 -10   9  13        4.20        7.18     18.82 o
  -9   9  13        4.28       17.68     18.25 o
  -8   9  13       42.82       32.50     21.16 o
  -7   9  13        0.01        5.51     17.27 o
  -6   9  13       67.16       66.88     24.48 o
  -5   9  13       17.21       21.78     19.09 o
  -4   9  13        4.23       16.84     17.43 o
  -3   9  13        7.40        5.79     14.13 o
  -2   9  13       27.99       18.21     19.34 o
  -1   9  13       17.85       -2.77     18.48 o
  -9  10  13        5.34        0.33     24.72 o
  -8  10  13       57.94       54.16     24.77 o
  -7  10  13      520.43      505.79     50.08 o
  -6  10  13       86.85       51.69     40.29 o
  -5  10  13        1.46        2.92     16.98 o
  -4  10  13      126.24      115.60     29.83 o
  -3  10  13       74.69       72.35     27.43 o
  -2  10  13        0.08        0.69     17.68 o
 -13   0  14      182.33      193.56     50.26 o
 -12   0  14      197.76      252.04     53.23 o
 -11   0  14      165.48      145.92     31.54 o
 -10   0  14      192.16      167.31     48.19 o
  -9   0  14        0.25        4.30     23.57 o
  -8   0  14      212.83      188.29     46.26 o
  -7   0  14      429.34      406.76     61.23 o
  -6   0  14      522.29      499.27     64.64 o
  -5   0  14        6.22        8.91     16.24 o
  -4   0  14      591.78      619.13     46.68 o
  -3   0  14      190.55      216.24     43.44 o
  -2   0  14       89.29       48.11     28.17 o
  -1   0  14      158.93      208.97     46.33 o
   0   0  14      465.15      570.88     68.65 o
   1   0  14        4.17        1.53     17.08 o
 -13   1  14       15.17       13.18     23.20 o
 -12   1  14      299.23      365.17     60.71 o
 -11   1  14        1.60       -7.97     14.09 o
 -10   1  14        0.32       -6.29     12.93 o
  -9   1  14      202.96      209.19     31.75 o
  -8   1  14       90.43      108.42     28.36 o
  -7   1  14        1.18       -3.74     10.74 o
  -6   1  14      171.38      184.48     25.17 o
  -5   1  14      280.04      275.48     28.49 o
  -4   1  14       11.35        2.10     14.65 o
  -3   1  14       10.93       19.13     16.55 o
  -2   1  14        0.30        3.37     15.52 o
  -1   1  14       90.45       76.71     23.81 o
   0   1  14       43.18       35.36     17.00 o
   1   1  14      139.31      135.81     21.78 o
 -13   2  14        0.83       -8.82     26.76 o
 -12   2  14       59.94       67.09     36.47 o
 -11   2  14       22.11        7.19     15.01 o
 -10   2  14      131.38      159.28     26.94 o
  -9   2  14       11.54       11.19     14.57 o
  -8   2  14      135.73      139.32     20.23 o
  -7   2  14        0.58       -8.45     11.54 o
  -6   2  14       16.62        9.24     13.86 o
  -5   2  14       45.79       18.20     15.01 o
  -4   2  14       56.62       65.97     22.39 o
  -3   2  14      144.45      164.40     30.19 o
  -2   2  14       33.35       24.91     26.39 o
  -1   2  14       85.83       88.05     20.53 o
   0   2  14       49.07       53.83     18.55 o
   1   2  14        1.34        7.02     14.31 o
 -12   3  14      132.90      155.45     46.48 o
 -11   3  14      125.04      124.54     25.51 o
 -10   3  14       87.87       81.63     19.14 o
  -9   3  14      443.06      453.05     31.59 o
  -8   3  14      134.11      136.98     21.53 o
  -7   3  14        0.27       -1.33     10.28 o
  -6   3  14       37.84       41.60     14.47 o
  -5   3  14      311.14      312.36     38.18 o
  -4   3  14       24.92        1.27     15.03 o
  -3   3  14       15.82       14.76     16.69 o
  -2   3  14      808.45      965.26     85.77 o
  -1   3  14       23.77       23.05     18.78 o
   0   3  14        6.07       -1.73     16.22 o
 -12   4  14        2.55       -1.04     25.43 o
 -11   4  14       56.22       58.27     24.14 o
 -10   4  14      114.31      145.66     25.23 o
  -9   4  14        3.20        6.39     14.15 o
  -8   4  14       23.45       24.79     14.11 o
  -7   4  14       67.34       54.48     21.48 o
  -6   4  14      134.62      139.93     23.53 o
  -5   4  14       66.95       96.57     21.12 o
  -4   4  14       90.53       59.60     33.14 o
  -3   4  14       13.42        8.82     23.13 o
  -2   4  14        0.08       -2.00     14.52 o
  -1   4  14        1.01        6.01     16.56 o
   0   4  14       47.21       37.58     33.28 o
 -11   5  14       39.47       34.29     22.03 o
 -10   5  14        4.05        3.72     17.03 o
  -9   5  14        8.06        3.09     14.00 o
  -8   5  14       27.53       20.53     14.52 o
  -7   5  14       11.56        6.88     13.24 o
  -6   5  14       92.73       76.27     24.74 o
  -5   5  14       67.30       64.72     23.44 o
  -4   5  14       36.98       62.58     23.12 o
  -3   5  14      104.78      114.17     28.29 o
  -2   5  14      116.08      107.93     28.47 o
  -1   5  14       32.66       40.77     20.72 o
   0   5  14        1.72       -4.23     21.13 o
 -11   6  14      141.34      111.16     29.48 o
 -10   6  14      239.95      227.62     36.07 o
  -9   6  14      133.99      161.72     31.93 o
  -8   6  14      155.08      154.71     26.04 o
  -7   6  14      147.18      120.57     28.75 o
  -6   6  14       19.31       14.14     17.41 o
  -5   6  14       26.24       17.03     18.61 o
  -4   6  14      471.60      486.82     47.01 o
  -3   6  14       76.36       84.97     25.54 o
  -2   6  14        1.94       -9.14     12.84 o
  -1   6  14       52.77       52.26     35.21 o
 -10   7  14       18.50        0.20     17.26 o
  -9   7  14       73.59       92.55     28.21 o
  -8   7  14        0.08       -4.52     15.83 o
  -7   7  14        0.12        7.36     17.64 o
  -6   7  14       13.12       -3.78     16.54 o
  -5   7  14       47.57       44.01     22.87 o
  -4   7  14        8.50       33.25     21.06 o
  -3   7  14        5.76       11.10     18.16 o
  -2   7  14        8.75       12.92     20.81 o
  -8   8  14        5.67        6.69     18.89 o
  -7   8  14      344.40      307.31     41.09 o
  -6   8  14       35.13       23.93     20.31 o
  -5   8  14       97.44       63.73     25.22 o
  -4   8  14       69.58       52.62     24.33 o
  -9   1  15      281.24      327.79     44.28 o
  -8   1  15       23.63       36.39     22.09 o
  -7   1  15       12.60       -6.61     17.77 o
  -6   1  15      211.77      263.35     38.66 o
  -5   1  15      155.83      188.84     33.19 o
  -4   1  15        6.88       -5.41     22.39 o
  -3   1  15       76.98       92.74     37.95 o
  -2   1  15      191.81      169.09     46.70 o
  -9   2  15       95.61      102.67     44.70 o
  -8   2  15       56.51       48.86     24.36 o
  -7   2  15      186.29      200.18     48.30 o
  -6   2  15       78.76       53.85     23.52 o
  -5   2  15      204.46      218.02     34.86 o
  -4   2  15      170.19      214.16     50.26 o
  -3   2  15        0.26       24.24     27.95 o
 -10   3  15        8.84       16.68     27.65 o
  -9   3  15       20.70        9.23     26.35 o
  -8   3  15        5.00      -14.88     14.00 o
  -7   3  15       11.86       12.56     18.09 o
  -6   3  15        0.93       -1.71     16.94 o
  -5   3  15       41.82       33.69     20.22 o
  -4   3  15       62.65       32.92     21.77 o
  -3   3  15        4.03        5.12     25.13 o
  -9   4  15       23.06        9.35     18.65 o
  -8   4  15      128.71      133.02     30.03 o
  -7   4  15       28.99       53.52     33.51 o
  -6   4  15       18.44       21.88     20.55 o
  -5   4  15       53.32       51.68     23.93 o
  -4   4  15      412.01      436.54     47.05 o
  -8   5  15        6.54       13.42     26.17 o
  -7   5  15        5.81        5.56     21.24 o
  -6   5  15      107.68       90.07     38.47 o
  -5   5  15       66.56       68.72     37.14 o
 
